# Supplementary material for: Effects of Prebiotic Dietary Fibers on the Stimulation of the Mucin Secretion in Host Cells by In Vitro Gut Microbiome Consortia
Source: Foods. 2024 Oct 8;13(19):3194. doi: 10.3390/foods13193194 (PMC11475894; doi:10.3390/foods13193194)
Supplement: Supplementary file 1 [file foods-13-03194-s001.zip]

Archive with 3 entries (3 files):
- Supplementary data 1 Taxonomy_abundance_ratio.xlsx
- Supplementary data 2.docx
- Supplementary data 3.docx
