# Supplementary material for: Effects of Prebiotic Dietary Fibers on the Stimulation of the Mucin Secretion in Host Cells by In Vitro Gut Microbiome Consortia
Source: Foods. 2024 Oct 8;13(19):3194. doi: 10.3390/foods13193194 (PMC11475894; doi:10.3390/foods13193194)
Supplement: Supplementary file 1 [file foods-13-03194-s001.zip › Supplementary data 1 Taxonomy_abundance_ratio.xlsx]

## Sheet: Phylum
Kingdom	Phylum	Contol 1	Sample 1	Control 2	Sample 2
Archaea	__Euryarchaeota	0	0	0	0
Bacteria	__Acidobacteria	0	0	0	0
Bacteria	__Actinobacteria	0.000821304	0.0454223	0.00306407	0.0113079
Bacteria	__Armatimonadetes	0	0	0	0
Bacteria	__Bacteroidetes	0.0142963	0.0815596	0.0851557	0.274472
Bacteria	__Chlamydiae	0	0	0	0
Bacteria	__Chloroflexi	0	0	0	0
Bacteria	__Cyanobacteria	0	0	0	0
Bacteria	__Deferribacteres	0	0	0	0
Bacteria	__Deinococcus-Thermus	0	0	0	0
Bacteria	__Dictyoglomi	0	0	0	0
Bacteria	__Firmicutes	0.550775	0.452831	0.229787	0.221416
Bacteria	__Gemmatimonadetes	0	0	0	0
Bacteria	__Nitrospirae	0	0	0	0
Bacteria	__Planctomycetes	0	0	0	0
Bacteria	__Proteobacteria	0.43408	0.419631	0.681355	0.492112
Bacteria	__Spirochaetes	0	0	0	0
Bacteria	__Tenericutes	0	0	0	0
Bacteria	__Verrucomicrobia	0	0	0	0
__	__	2.78408e-05	0.000556816	0.000638348	0.000693064

## Sheet: Class
Kingdom	Phylum	Class	Contol 1	Sample 1	Control 2	Sample 2
Archaea	__Euryarchaeota	__Methanobacteria	0	0	0	0
Bacteria	__Acidobacteria	__Blastocatellia	0	0	0	0
Bacteria	__Actinobacteria	__Acidimicrobiia	0	0	0	0
Bacteria	__Actinobacteria	__Actinomycetia	0.00034801	0.0179712	0.00153204	0.00623758
Bacteria	__Actinobacteria	__Coriobacteriia	0.000473294	0.027451	0.00153204	0.00507031
Bacteria	__Actinobacteria	__Thermoleophilia	0	0	0	0
Bacteria	__Armatimonadetes	__Chthonomonadetes	0	0	0	0
Bacteria	__Bacteroidetes	__Bacteroidia	0.0142963	0.0815596	0.0851557	0.274472
Bacteria	__Bacteroidetes	__Chitinophagia	0	0	0	0
Bacteria	__Bacteroidetes	__Cytophagia	0	0	0	0
Bacteria	__Bacteroidetes	__Flavobacteriia	0	0	0	0
Bacteria	__Bacteroidetes	__Saprospiria	0	0	0	0
Bacteria	__Chlamydiae	__Chlamydiia	0	0	0	0
Bacteria	__Chloroflexi	__Anaerolineae	0	0	0	0
Bacteria	__Chloroflexi	__Caldilineae	0	0	0	0
Bacteria	__Chloroflexi	__Thermomicrobia	0	0	0	0
Bacteria	__Cyanobacteria	__	0	0	0	0
Bacteria	__Deferribacteres	__Deferribacteres	0	0	0	0
Bacteria	__Deinococcus-Thermus	__Deinococci	0	0	0	0
Bacteria	__Dictyoglomi	__Dictyoglomia	0	0	0	0
Bacteria	__Firmicutes	__Bacilli	0.0309311	0.0172613	0.00430429	0.0440825
Bacteria	__Firmicutes	__Clostridia	0.464064	0.0317107	0.19548	0.113061
Bacteria	__Firmicutes	__Erysipelotrichia	0.005596	0.00883946	0.00352004	0.00414014
Bacteria	__Firmicutes	__Negativicutes	0.0501831	0.0420118	0.0264823	0.015138
Bacteria	__Firmicutes	__Tissierellia	0	0.353008	0	0.0449944
Bacteria	__Gemmatimonadetes	__Gemmatimonadetes	0	0	0	0
Bacteria	__Nitrospirae	__Nitrospira	0	0	0	0
Bacteria	__Planctomycetes	__Planctomycetia	0	0	0	0
Bacteria	__Proteobacteria	__Alphaproteobacteria	2.78408e-05	0	0	0
Bacteria	__Proteobacteria	__Betaproteobacteria	0.13784	0.00153124	0.0218498	0.0809426
Bacteria	__Proteobacteria	__Deltaproteobacteria	0.00522015	9.74428e-05	0.00550803	0.0113261
Bacteria	__Proteobacteria	__Epsilonproteobacteria	0	0	0	0
Bacteria	__Proteobacteria	__Gammaproteobacteria	0.290992	0.418002	0.653997	0.399843
Bacteria	__Proteobacteria	__Oligoflexia	0	0	0	0
Bacteria	__Spirochaetes	__Spirochaetia	0	0	0	0
Bacteria	__Tenericutes	__Mollicutes	0	0	0	0
Bacteria	__Verrucomicrobia	__Verrucomicrobiae	0	0	0	0
__	__	__	2.78408e-05	0.000556816	0.000638348	0.000693064

## Sheet: Order
Kingdom	Phylum	Class	Order	Control 1	Sample 1	Control 2	Sample 2
Archaea	__Euryarchaeota	__Methanobacteria	__Methanobacteriales	0	0	0	0
Bacteria	__Acidobacteria	__Blastocatellia	__Blastocatellales	0	0	0	0
Bacteria	__Actinobacteria	__Acidimicrobiia	__Acidimicrobiales	0	0	0	0
Bacteria	__Actinobacteria	__Actinomycetia	__Bifidobacteriales	0.000236647	0.0179712	0.0015138	0.00623758
Bacteria	__Actinobacteria	__Actinomycetia	__Corynebacteriales	0.000111363	0	0	0
Bacteria	__Actinobacteria	__Actinomycetia	__Glycomycetales	0	0	0	0
Bacteria	__Actinobacteria	__Actinomycetia	__Micrococcales	1.82385e-05	0	1.82385e-05	0
Bacteria	__Actinobacteria	__Actinomycetia	__Propionibacteriales	0	0	0	0
Bacteria	__Actinobacteria	__Actinomycetia	__Pseudonocardiales	0	0	0	0
Bacteria	__Actinobacteria	__Coriobacteriia	__Coriobacteriales	0.000278408	0.0259337	0.00114903	0.00452315
Bacteria	__Actinobacteria	__Coriobacteriia	__Eggerthellales	0.000194886	0.00151732	0.000383009	0.000547156
Bacteria	__Actinobacteria	__Thermoleophilia	__Miltoncostaeales	0	0	0	0
Bacteria	__Armatimonadetes	__Chthonomonadetes	__Chthonomonadales	0	0	0	0
Bacteria	__Bacteroidetes	__Bacteroidia	__Bacteroidales	0.0142963	0.0815596	0.0851557	0.274472
Bacteria	__Bacteroidetes	__Bacteroidia	__Marinilabiliales	0	0	0	0
Bacteria	__Bacteroidetes	__Chitinophagia	__Chitinophagales	0	0	0	0
Bacteria	__Bacteroidetes	__Cytophagia	__Cytophagales	0	0	0	0
Bacteria	__Bacteroidetes	__Flavobacteriia	__Flavobacteriales	0	0	0	0
Bacteria	__Bacteroidetes	__Saprospiria	__Saprospirales	0	0	0	0
Bacteria	__Chlamydiae	__Chlamydiia	__Parachlamydiales	0	0	0	0
Bacteria	__Chloroflexi	__Anaerolineae	__Anaerolineales	0	0	0	0
Bacteria	__Chloroflexi	__Caldilineae	__Caldilineales	0	0	0	0
Bacteria	__Chloroflexi	__Thermomicrobia	__Sphaerobacterales	0	0	0	0
Bacteria	__Cyanobacteria	__	__Oscillatoriales	0	0	0	0
Bacteria	__Cyanobacteria	__	__Pleurocapsales	0	0	0	0
Bacteria	__Deferribacteres	__Deferribacteres	__Deferribacterales	0	0	0	0
Bacteria	__Deinococcus-Thermus	__Deinococci	__Thermales	0	0	0	0
Bacteria	__Dictyoglomi	__Dictyoglomia	__Dictyoglomales	0	0	0	0
Bacteria	__Firmicutes	__Bacilli	__Bacillales	0.0304718	0	0.000711302	0
Bacteria	__Firmicutes	__Bacilli	__Lactobacillales	0.000459373	0.0172613	0.00359299	0.0440825
Bacteria	__Firmicutes	__Clostridia	__Eubacteriales	0.464064	0.0317107	0.19548	0.113061
Bacteria	__Firmicutes	__Erysipelotrichia	__Erysipelotrichales	0.005596	0.00883946	0.00352004	0.00414014
Bacteria	__Firmicutes	__Negativicutes	__Acidaminococcales	0.000556816	0.0198227	0.00242572	0.000455963
Bacteria	__Firmicutes	__Negativicutes	__Selenomonadales	0.0492921	0.00586049	0.0109066	0.00136789
Bacteria	__Firmicutes	__Negativicutes	__Veillonellales	0.00033409	0.0163286	0.01315	0.0133141
Bacteria	__Firmicutes	__Tissierellia	__	0	0.00174005	0	9.11926e-05
Bacteria	__Firmicutes	__Tissierellia	__Tissierellales	0	0.351267	0	0.0449032
Bacteria	__Gemmatimonadetes	__Gemmatimonadetes	__Gemmatimonadales	0	0	0	0
Bacteria	__Nitrospirae	__Nitrospira	__Nitrospirales	0	0	0	0
Bacteria	__Planctomycetes	__Planctomycetia	__Gemmatales	0	0	0	0
Bacteria	__Planctomycetes	__Planctomycetia	__Pirellulales	0	0	0	0
Bacteria	__Planctomycetes	__Planctomycetia	__Planctomycetales	0	0	0	0
Bacteria	__Proteobacteria	__Alphaproteobacteria	__Hyphomicrobiales	0	0	0	0
Bacteria	__Proteobacteria	__Alphaproteobacteria	__Rhodobacterales	0	0	0	0
Bacteria	__Proteobacteria	__Alphaproteobacteria	__Rhodospirillales	0	0	0	0
Bacteria	__Proteobacteria	__Alphaproteobacteria	__Sphingomonadales	0	0	0	0
Bacteria	__Proteobacteria	__Betaproteobacteria	__Burkholderiales	0.126272	0.00153124	0.000237101	0.0809426
Bacteria	__Proteobacteria	__Betaproteobacteria	__Nitrosomonadales	0	0	0	0
Bacteria	__Proteobacteria	__Betaproteobacteria	__Rhodocyclales	0.0115679	0	0.0216127	0
Bacteria	__Proteobacteria	__Deltaproteobacteria	__Desulfobacterales	0	0	0	0
Bacteria	__Proteobacteria	__Deltaproteobacteria	__Desulfovibrionales	0.00522015	9.74428e-05	0.00550803	0.0113261
Bacteria	__Proteobacteria	__Epsilonproteobacteria	__Campylobacterales	0	0	0	0
Bacteria	__Proteobacteria	__Gammaproteobacteria	__Aeromonadales	0	0	0	0
Bacteria	__Proteobacteria	__Gammaproteobacteria	__Alteromonadales	0	0	0	0
Bacteria	__Proteobacteria	__Gammaproteobacteria	__Chromatiales	0	0	0	0
Bacteria	__Proteobacteria	__Gammaproteobacteria	__Enterobacterales	0.290185	0.418002	0.653942	0.399843
Bacteria	__Proteobacteria	__Gammaproteobacteria	__Moraxellales	0	0	0	0
Bacteria	__Proteobacteria	__Gammaproteobacteria	__Oceanospirillales	5.47156e-05	0	5.47156e-05	0
Bacteria	__Proteobacteria	__Gammaproteobacteria	__Vibrionales	0	0	0	0
Bacteria	__Proteobacteria	__Gammaproteobacteria	__Xanthomonadales	0.000807383	0	0	0
Bacteria	__Proteobacteria	__Oligoflexia	__Bdellovibrionales	0	0	0	0
Bacteria	__Spirochaetes	__Spirochaetia	__Spirochaetales	0	0	0	0
Bacteria	__Tenericutes	__Mollicutes	__Anaeroplasmatales	0	0	0	0
Bacteria	__Verrucomicrobia	__Verrucomicrobiae	__Verrucomicrobiales	0	0	0	0
__	__	__	__	2.78408e-05	0.000556816	0.000638348	0.000693064

## Sheet: Family
Kingdom	Phylum	Class	Order	Family	Control 1	Sample 1	Control 2	Sample 2
Archaea	__Euryarchaeota	__Methanobacteria	__Methanobacteriales	__Methanobacteriaceae	0	0	0	0
Bacteria	__Acidobacteria	__Blastocatellia	__Blastocatellales	__Blastocatellaceae	0	0	0	0
Bacteria	__Actinobacteria	__Acidimicrobiia	__Acidimicrobiales	__Acidimicrobiaceae	0	0	0	0
Bacteria	__Actinobacteria	__Acidimicrobiia	__Acidimicrobiales	__Iamiaceae	0	0	0	0
Bacteria	__Actinobacteria	__Actinomycetia	__Bifidobacteriales	__Bifidobacteriaceae	0.000236647	0.0179712	0.0015138	0.00623758
Bacteria	__Actinobacteria	__Actinomycetia	__Corynebacteriales	__Corynebacteriaceae	0.000111363	0	0	0
Bacteria	__Actinobacteria	__Actinomycetia	__Corynebacteriales	__Mycobacteriaceae	0	0	0	0
Bacteria	__Actinobacteria	__Actinomycetia	__Glycomycetales	__Glycomycetaceae	0	0	0	0
Bacteria	__Actinobacteria	__Actinomycetia	__Micrococcales	__Brevibacteriaceae	0	0	0	0
Bacteria	__Actinobacteria	__Actinomycetia	__Micrococcales	__Dermacoccaceae	0	0	0	0
Bacteria	__Actinobacteria	__Actinomycetia	__Micrococcales	__Microbacteriaceae	0	0	0	0
Bacteria	__Actinobacteria	__Actinomycetia	__Micrococcales	__Micrococcaceae	1.82385e-05	0	1.82385e-05	0
Bacteria	__Actinobacteria	__Actinomycetia	__Propionibacteriales	__Propionibacteriaceae	0	0	0	0
Bacteria	__Actinobacteria	__Actinomycetia	__Pseudonocardiales	__Pseudonocardiaceae	0	0	0	0
Bacteria	__Actinobacteria	__Coriobacteriia	__Coriobacteriales	__Atopobiaceae	0.000222726	0.000570737	0.000437725	0.00136789
Bacteria	__Actinobacteria	__Coriobacteriia	__Coriobacteriales	__Coriobacteriaceae	5.56816e-05	0.025363	0.000711302	0.00315526
Bacteria	__Actinobacteria	__Coriobacteriia	__Eggerthellales	__Eggerthellaceae	0.000194886	0.00151732	0.000383009	0.000547156
Bacteria	__Actinobacteria	__Thermoleophilia	__Miltoncostaeales	__Miltoncostaeaceae	0	0	0	0
Bacteria	__Armatimonadetes	__Chthonomonadetes	__Chthonomonadales	__Chthonomonadaceae	0	0	0	0
Bacteria	__Bacteroidetes	__Bacteroidia	__Bacteroidales	__Bacteroidaceae	0.00222726	0.0774253	0.039377	0.253151
Bacteria	__Bacteroidetes	__Bacteroidia	__Bacteroidales	__Barnesiellaceae	0.000821304	0.00175397	0.00501559	0.000711302
Bacteria	__Bacteroidetes	__Bacteroidia	__Bacteroidales	__Muribaculaceae	2.78408e-05	0	0	0
Bacteria	__Bacteroidetes	__Bacteroidia	__Bacteroidales	__Odoribacteraceae	0.000654259	0.000793463	0.00113079	0.00251692
Bacteria	__Bacteroidetes	__Bacteroidia	__Bacteroidales	__Paludibacteraceae	0	0	0	0
Bacteria	__Bacteroidetes	__Bacteroidia	__Bacteroidales	__Prevotellaceae	0.00331306	6.9602e-05	0.0164147	0.000310055
Bacteria	__Bacteroidetes	__Bacteroidia	__Bacteroidales	__Rikenellaceae	0.00693236	0.000960508	0.0184391	0.00581809
Bacteria	__Bacteroidetes	__Bacteroidia	__Bacteroidales	__Tannerellaceae	0.000320169	0.000556816	0.00477849	0.0119645
Bacteria	__Bacteroidetes	__Bacteroidia	__Marinilabiliales	__Marinilabiliaceae	0	0	0	0
Bacteria	__Bacteroidetes	__Chitinophagia	__Chitinophagales	__Chitinophagaceae	0	0	0	0
Bacteria	__Bacteroidetes	__Cytophagia	__Cytophagales	__Fulvivirgaceae	0	0	0	0
Bacteria	__Bacteroidetes	__Cytophagia	__Cytophagales	__Hymenobacteraceae	0	0	0	0
Bacteria	__Bacteroidetes	__Flavobacteriia	__Flavobacteriales	__Flavobacteriaceae	0	0	0	0
Bacteria	__Bacteroidetes	__Saprospiria	__Saprospirales	__Lewinellaceae	0	0	0	0
Bacteria	__Chlamydiae	__Chlamydiia	__Parachlamydiales	__Criblamydiaceae	0	0	0	0
Bacteria	__Chloroflexi	__Anaerolineae	__Anaerolineales	__Anaerolineaceae	0	0	0	0
Bacteria	__Chloroflexi	__Caldilineae	__Caldilineales	__Caldilineaceae	0	0	0	0
Bacteria	__Chloroflexi	__Thermomicrobia	__Sphaerobacterales	__Sphaerobacteraceae	0	0	0	0
Bacteria	__Cyanobacteria	__	__Oscillatoriales	__Coleofasciculaceae	0	0	0	0
Bacteria	__Cyanobacteria	__	__Pleurocapsales	__Hyellaceae	0	0	0	0
Bacteria	__Deferribacteres	__Deferribacteres	__Deferribacterales	__Deferribacteraceae	0	0	0	0
Bacteria	__Deinococcus-Thermus	__Deinococci	__Thermales	__Thermaceae	0	0	0	0
Bacteria	__Dictyoglomi	__Dictyoglomia	__Dictyoglomales	__Dictyoglomaceae	0	0	0	0
Bacteria	__Firmicutes	__Bacilli	__Bacillales	__Alicyclobacillaceae	0	0	0	0
Bacteria	__Firmicutes	__Bacilli	__Bacillales	__Bacillaceae	0.0275485	0	0.000711302	0
Bacteria	__Firmicutes	__Bacilli	__Bacillales	__Planococcaceae	0.00292328	0	0	0
Bacteria	__Firmicutes	__Bacilli	__Bacillales	__Staphylococcaceae	0	0	0	0
Bacteria	__Firmicutes	__Bacilli	__Lactobacillales	__Carnobacteriaceae	0	0	0	0
Bacteria	__Firmicutes	__Bacilli	__Lactobacillales	__Enterococcaceae	0.000111363	0.00711333	0.00288169	0.0382644
Bacteria	__Firmicutes	__Bacilli	__Lactobacillales	__Lactobacillaceae	0.00034801	0.00371675	0.00049244	0.000857211
Bacteria	__Firmicutes	__Bacilli	__Lactobacillales	__Streptococcaceae	0	0.00643123	0.000218862	0.00496088
Bacteria	__Firmicutes	__Clostridia	__Eubacteriales	__	0.000779543	0.000222726	0.00687592	0.0176731
Bacteria	__Firmicutes	__Clostridia	__Eubacteriales	__Christensenellaceae	0.00115539	0	0.00102136	0.00036477
Bacteria	__Firmicutes	__Clostridia	__Eubacteriales	__Clostridiaceae	0.100422	0.0259616	0.00798847	0.0512685
Bacteria	__Firmicutes	__Clostridia	__Eubacteriales	__Eubacteriaceae	0	3.9204e-05	0	0
Bacteria	__Firmicutes	__Clostridia	__Eubacteriales	__Eubacteriales Family XIII. Incertae Sedis	0.00034801	0	0.000383009	0
Bacteria	__Firmicutes	__Clostridia	__Eubacteriales	__Gracilibacteraceae	0	0.000153124	0.000145908	0
Bacteria	__Firmicutes	__Clostridia	__Eubacteriales	__Lachnospiraceae	0.00687668	0.00304857	0.00240749	0.00337413
Bacteria	__Firmicutes	__Clostridia	__Eubacteriales	__Oscillospiraceae	0.00466334	0.00116931	0.0225611	0.0402159
Bacteria	__Firmicutes	__Clostridia	__Eubacteriales	__Peptococcaceae	0	0	0	0
Bacteria	__Firmicutes	__Clostridia	__Eubacteriales	__Peptostreptococcaceae	0.349054	0.000556816	0.153422	3.6477e-05
Bacteria	__Firmicutes	__Clostridia	__Eubacteriales	__Thermohalobacteraceae	0	6.9602e-05	0	3.6477e-05
Bacteria	__Firmicutes	__Clostridia	__Eubacteriales	__Vallitaleaceae	0.000765622	0.000389771	0.000674825	9.11926e-05
Bacteria	__Firmicutes	__Erysipelotrichia	__Erysipelotrichales	__Erysipelotrichaceae	0	0.00883946	0.000291816	0.00414014
Bacteria	__Firmicutes	__Erysipelotrichia	__Erysipelotrichales	__Turicibacteraceae	0.005596	0	0.00322822	0
Bacteria	__Firmicutes	__Negativicutes	__Acidaminococcales	__Acidaminococcaceae	0.000556816	0.0198227	0.00242572	0.000455963
Bacteria	__Firmicutes	__Negativicutes	__Selenomonadales	__Selenomonadaceae	0.000320169	0.00586049	0.0109066	0.00136789
Bacteria	__Firmicutes	__Negativicutes	__Veillonellales	__Veillonellaceae	0.00033409	0.0163286	0.01315	0.0133141
Bacteria	__Firmicutes	__Tissierellia	__	__	0	0.00174005	0	9.11926e-05
Bacteria	__Firmicutes	__Tissierellia	__Tissierellales	__Peptoniphilaceae	0	0.0383229	0	0.0449032
Bacteria	__Gemmatimonadetes	__Gemmatimonadetes	__Gemmatimonadales	__Gemmatimonadaceae	0	0	0	0
Bacteria	__Nitrospirae	__Nitrospira	__Nitrospirales	__Nitrospiraceae	0	0	0	0
Bacteria	__Planctomycetes	__Planctomycetia	__Gemmatales	__Gemmataceae	0	0	0	0
Bacteria	__Planctomycetes	__Planctomycetia	__Pirellulales	__Pirellulaceae	0	0	0	0
Bacteria	__Planctomycetes	__Planctomycetia	__Pirellulales	__Thermoguttaceae	0	0	0	0
Bacteria	__Planctomycetes	__Planctomycetia	__Planctomycetales	__Planctomycetaceae	0	0	0	0
Bacteria	__Proteobacteria	__Alphaproteobacteria	__Hyphomicrobiales	__Beijerinckiaceae	0	0	0	0
Bacteria	__Proteobacteria	__Alphaproteobacteria	__Hyphomicrobiales	__Blastochloridaceae	0	0	0	0
Bacteria	__Proteobacteria	__Alphaproteobacteria	__Hyphomicrobiales	__Hyphomicrobiaceae	0	0	0	0
Bacteria	__Proteobacteria	__Alphaproteobacteria	__Hyphomicrobiales	__Parvibaculaceae	0	0	0	0
Bacteria	__Proteobacteria	__Alphaproteobacteria	__Hyphomicrobiales	__Phyllobacteriaceae	0	0	0	0
Bacteria	__Proteobacteria	__Alphaproteobacteria	__Rhodobacterales	__Rhodobacteraceae	0	0	0	0
Bacteria	__Proteobacteria	__Alphaproteobacteria	__Rhodospirillales	__Acetobacteraceae	0	0	0	0
Bacteria	__Proteobacteria	__Alphaproteobacteria	__Rhodospirillales	__Elioraeaceae	0	0	0	0
Bacteria	__Proteobacteria	__Alphaproteobacteria	__Rhodospirillales	__Rhodospirillaceae	0	0	0	0
Bacteria	__Proteobacteria	__Alphaproteobacteria	__Sphingomonadales	__Sphingomonadaceae	0	0	0	0
Bacteria	__Proteobacteria	__Betaproteobacteria	__Burkholderiales	__	0	0	0	0
Bacteria	__Proteobacteria	__Betaproteobacteria	__Burkholderiales	__Alcaligenaceae	0	0	0	0
Bacteria	__Proteobacteria	__Betaproteobacteria	__Burkholderiales	__Burkholderiaceae	0	0	0	0
Bacteria	__Proteobacteria	__Betaproteobacteria	__Burkholderiales	__Comamonadaceae	0.126091	0	0	0
Bacteria	__Proteobacteria	__Betaproteobacteria	__Burkholderiales	__Oxalobacteraceae	0.000180965	0	0.000237101	0
Bacteria	__Proteobacteria	__Betaproteobacteria	__Burkholderiales	__Sutterellaceae	0	0.00153124	0	0.0809426
Bacteria	__Proteobacteria	__Betaproteobacteria	__Nitrosomonadales	__Sterolibacteriaceae	0	0	0	0
Bacteria	__Proteobacteria	__Betaproteobacteria	__Rhodocyclales	__Rhodocyclaceae	0.0115679	0	0.0216127	0
Bacteria	__Proteobacteria	__Betaproteobacteria	__Rhodocyclales	__Zoogloeaceae	0	0	0	0
Bacteria	__Proteobacteria	__Deltaproteobacteria	__Desulfobacterales	__Desulfocapsaceae	0	0	0	0
Bacteria	__Proteobacteria	__Deltaproteobacteria	__Desulfovibrionales	__Desulfovibrionaceae	0.00522015	9.74428e-05	0.00550803	0.0113261
Bacteria	__Proteobacteria	__Epsilonproteobacteria	__Campylobacterales	__Campylobacteraceae	0	0	0	0
Bacteria	__Proteobacteria	__Gammaproteobacteria	__Aeromonadales	__Succinivibrionaceae	0	0	0	0
Bacteria	__Proteobacteria	__Gammaproteobacteria	__Alteromonadales	__Pseudoalteromonadaceae	0	0	0	0
Bacteria	__Proteobacteria	__Gammaproteobacteria	__Chromatiales	__Chromatiaceae	0	0	0	0
Bacteria	__Proteobacteria	__Gammaproteobacteria	__Chromatiales	__Thioprofundaceae	0	0	0	0
Bacteria	__Proteobacteria	__Gammaproteobacteria	__Enterobacterales	__Budviciaceae	0	0	0	0
Bacteria	__Proteobacteria	__Gammaproteobacteria	__Enterobacterales	__Enterobacteriaceae	0.290185	0.418002	0.631764	0.399843
Bacteria	__Proteobacteria	__Gammaproteobacteria	__Enterobacterales	__Erwiniaceae	0	0	0.022178	0
Bacteria	__Proteobacteria	__Gammaproteobacteria	__Moraxellales	__Moraxellaceae	0	0	0	0
Bacteria	__Proteobacteria	__Gammaproteobacteria	__Oceanospirillales	__Endozoicomonadaceae	0	0	5.47156e-05	0
Bacteria	__Proteobacteria	__Gammaproteobacteria	__Vibrionales	__Vibrionaceae	0	0	0	0
Bacteria	__Proteobacteria	__Gammaproteobacteria	__Xanthomonadales	__Rhodanobacteraceae	0.000807383	0	0	0
Bacteria	__Proteobacteria	__Oligoflexia	__Bdellovibrionales	__Bdellovibrionaceae	0	0	0	0
Bacteria	__Spirochaetes	__Spirochaetia	__Spirochaetales	__Sphaerochaetaceae	0	0	0	0
Bacteria	__Tenericutes	__Mollicutes	__Anaeroplasmatales	__Anaeroplasmataceae	0	0	0	0
Bacteria	__Verrucomicrobia	__Verrucomicrobiae	__Verrucomicrobiales	__Akkermansiaceae	0	0	0	0
Bacteria	__Verrucomicrobia	__Verrucomicrobiae	__Verrucomicrobiales	__Verrucomicrobia subdivision 3	0	0	0	0
__	__	__	__	__	2.78408e-05	0.000556816	0.000638348	0.000693064

## Sheet: Genus
Kingdom	Phylum	Class	Order	Family	Genus	Control 1	Sample 1	Control 2	Sample 2
Archaea	__Euryarchaeota	__Methanobacteria	__Methanobacteriales	__Methanobacteriaceae	__Methanobrevibacter	0	0	0	0
Bacteria	__Acidobacteria	__Blastocatellia	__Blastocatellales	__Blastocatellaceae	__Aridibacter	0	0	0	0
Bacteria	__Acidobacteria	__Blastocatellia	__Blastocatellales	__Blastocatellaceae	__Stenotrophobacter	0	0	0	0
Bacteria	__Actinobacteria	__Acidimicrobiia	__Acidimicrobiales	__Acidimicrobiaceae	__Acidiferrimicrobium	0	0	0	0
Bacteria	__Actinobacteria	__Acidimicrobiia	__Acidimicrobiales	__Iamiaceae	__Actinomarinicola	0	0	0	0
Bacteria	__Actinobacteria	__Actinomycetia	__Bifidobacteriales	__Bifidobacteriaceae	__Bifidobacterium	0.000236647	0.0179712	0.0015138	0.00623758
Bacteria	__Actinobacteria	__Actinomycetia	__Corynebacteriales	__Corynebacteriaceae	__Corynebacterium	0.000111363	0	0	0
Bacteria	__Actinobacteria	__Actinomycetia	__Corynebacteriales	__Mycobacteriaceae	__Mycobacterium	0	0	0	0
Bacteria	__Actinobacteria	__Actinomycetia	__Corynebacteriales	__Mycobacteriaceae	__Mycolicibacterium	0	0	0	0
Bacteria	__Actinobacteria	__Actinomycetia	__Glycomycetales	__Glycomycetaceae	__Stackebrandtia	0	0	0	0
Bacteria	__Actinobacteria	__Actinomycetia	__Micrococcales	__Brevibacteriaceae	__Brevibacterium	0	0	0	0
Bacteria	__Actinobacteria	__Actinomycetia	__Micrococcales	__Dermacoccaceae	__Dermacoccus	0	0	0	0
Bacteria	__Actinobacteria	__Actinomycetia	__Micrococcales	__Microbacteriaceae	__Pseudoclavibacter	0	0	0	0
Bacteria	__Actinobacteria	__Actinomycetia	__Micrococcales	__Micrococcaceae	__Kocuria	1.82385e-05	0	1.82385e-05	0
Bacteria	__Actinobacteria	__Actinomycetia	__Micrococcales	__Micrococcaceae	__Nesterenkonia	0	0	0	0
Bacteria	__Actinobacteria	__Actinomycetia	__Micrococcales	__Micrococcaceae	__Paenarthrobacter	0	0	0	0
Bacteria	__Actinobacteria	__Actinomycetia	__Propionibacteriales	__Propionibacteriaceae	__Cutibacterium	0	0	0	0
Bacteria	__Actinobacteria	__Actinomycetia	__Pseudonocardiales	__Pseudonocardiaceae	__Pseudonocardia	0	0	0	0
Bacteria	__Actinobacteria	__Coriobacteriia	__Coriobacteriales	__Atopobiaceae	__Parafannyhessea	0	0	0	0
Bacteria	__Actinobacteria	__Coriobacteriia	__Coriobacteriales	__Atopobiaceae	__Paratractidigestivibacter	0	0.000236647	0.000437725	0.00124022
Bacteria	__Actinobacteria	__Coriobacteriia	__Coriobacteriales	__Atopobiaceae	__Thermophilibacter	0	0.00033409	0	0.00012767
Bacteria	__Actinobacteria	__Coriobacteriia	__Coriobacteriales	__Atopobiaceae	__Tractidigestivibacter	0	0	0	0
Bacteria	__Actinobacteria	__Coriobacteriia	__Coriobacteriales	__Coriobacteriaceae	__Collinsella	5.56816e-05	0.00581873	0.000638348	0.00124022
Bacteria	__Actinobacteria	__Coriobacteriia	__Coriobacteriales	__Coriobacteriaceae	__Senegalimassilia	0	0.0195442	7.29541e-05	0.00191504
Bacteria	__Actinobacteria	__Coriobacteriia	__Eggerthellales	__Eggerthellaceae	__Adlercreutzia	0	0.000849145	0.000145908	3.6477e-05
Bacteria	__Actinobacteria	__Coriobacteriia	__Eggerthellales	__Eggerthellaceae	__Raoultibacter	2.37101e-05	0	0.000237101	0
Bacteria	__Actinobacteria	__Coriobacteriia	__Eggerthellales	__Eggerthellaceae	__Slackia	0	0.000668179	0	0.000510679
Bacteria	__Actinobacteria	__Thermoleophilia	__Miltoncostaeales	__Miltoncostaeaceae	__Miltoncostaea	0	0	0	0
Bacteria	__Armatimonadetes	__Chthonomonadetes	__Chthonomonadales	__Chthonomonadaceae	__Chthonomonas	0	0	0	0
Bacteria	__Bacteroidetes	__Bacteroidia	__Bacteroidales	__Bacteroidaceae	__Bacteroides	0.00208806	0.0380723	0.0383191	0.222236
Bacteria	__Bacteroidetes	__Bacteroidia	__Bacteroidales	__Bacteroidaceae	__Phocaeicola	0.000139204	0.039353	0.00105783	0.0309143
Bacteria	__Bacteroidetes	__Bacteroidia	__Bacteroidales	__Barnesiellaceae	__Barnesiella	0.000821304	0.00175397	0.00501559	0.000711302
Bacteria	__Bacteroidetes	__Bacteroidia	__Bacteroidales	__Muribaculaceae	__Duncaniella	0	0	0	0
Bacteria	__Bacteroidetes	__Bacteroidia	__Bacteroidales	__Muribaculaceae	__Muribaculum	0	0	0	0
Bacteria	__Bacteroidetes	__Bacteroidia	__Bacteroidales	__Odoribacteraceae	__Butyricimonas	0	0.000793463	0.00098488	0.00251692
Bacteria	__Bacteroidetes	__Bacteroidia	__Bacteroidales	__Odoribacteraceae	__Odoribacter	0.000654259	0	0.000145908	0
Bacteria	__Bacteroidetes	__Bacteroidia	__Bacteroidales	__Paludibacteraceae	__Paludibacter	0	0	0	0
Bacteria	__Bacteroidetes	__Bacteroidia	__Bacteroidales	__Prevotellaceae	__Prevotella	0.00331306	6.9602e-05	0.0164147	0.000310055
Bacteria	__Bacteroidetes	__Bacteroidia	__Bacteroidales	__Prevotellaceae	__Prevotellamassilia	0	0	0	0
Bacteria	__Bacteroidetes	__Bacteroidia	__Bacteroidales	__Rikenellaceae	__Alistipes	0.00693236	0.000960508	0.0184391	0.00581809
Bacteria	__Bacteroidetes	__Bacteroidia	__Bacteroidales	__Tannerellaceae	__Parabacteroides	0.000320169	0.000556816	0.00477849	0.0119645
Bacteria	__Bacteroidetes	__Bacteroidia	__Marinilabiliales	__Marinilabiliaceae	__Geofilum	0	0	0	0
Bacteria	__Bacteroidetes	__Bacteroidia	__Marinilabiliales	__Marinilabiliaceae	__Labilibacter	0	0	0	0
Bacteria	__Bacteroidetes	__Bacteroidia	__Marinilabiliales	__Marinilabiliaceae	__Mangroviflexus	0	0	0	0
Bacteria	__Bacteroidetes	__Chitinophagia	__Chitinophagales	__Chitinophagaceae	__Cnuella	0	0	0	0
Bacteria	__Bacteroidetes	__Cytophagia	__Cytophagales	__Fulvivirgaceae	__Ohtaekwangia	0	0	0	0
Bacteria	__Bacteroidetes	__Cytophagia	__Cytophagales	__Hymenobacteraceae	__Pontibacter	0	0	0	0
Bacteria	__Bacteroidetes	__Flavobacteriia	__Flavobacteriales	__Flavobacteriaceae	__Aureisphaera	0	0	0	0
Bacteria	__Bacteroidetes	__Flavobacteriia	__Flavobacteriales	__Flavobacteriaceae	__Capnocytophaga	0	0	0	0
Bacteria	__Bacteroidetes	__Saprospiria	__Saprospirales	__Lewinellaceae	__Flavilitoribacter	0	0	0	0
Bacteria	__Chlamydiae	__Chlamydiia	__Parachlamydiales	__Criblamydiaceae	__Estrella	0	0	0	0
Bacteria	__Chloroflexi	__Anaerolineae	__Anaerolineales	__Anaerolineaceae	__Bellilinea	0	0	0	0
Bacteria	__Chloroflexi	__Anaerolineae	__Anaerolineales	__Anaerolineaceae	__Ornatilinea	0	0	0	0
Bacteria	__Chloroflexi	__Anaerolineae	__Anaerolineales	__Anaerolineaceae	__Thermomarinilinea	0	0	0	0
Bacteria	__Chloroflexi	__Caldilineae	__Caldilineales	__Caldilineaceae	__Caldilinea	0	0	0	0
Bacteria	__Chloroflexi	__Caldilineae	__Caldilineales	__Caldilineaceae	__Litorilinea	0	0	0	0
Bacteria	__Chloroflexi	__Thermomicrobia	__Sphaerobacterales	__Sphaerobacteraceae	__Sphaerobacter	0	0	0	0
Bacteria	__Cyanobacteria	__	__Oscillatoriales	__Coleofasciculaceae	__Konicacronema	0	0	0	0
Bacteria	__Cyanobacteria	__	__Pleurocapsales	__Hyellaceae	__Pleurocapsa	0	0	0	0
Bacteria	__Deferribacteres	__Deferribacteres	__Deferribacterales	__Deferribacteraceae	__Mucispirillum	0	0	0	0
Bacteria	__Deinococcus-Thermus	__Deinococci	__Thermales	__Thermaceae	__Thermus	0	0	0	0
Bacteria	__Dictyoglomi	__Dictyoglomia	__Dictyoglomales	__Dictyoglomaceae	__Dictyoglomus	0	0	0	0
Bacteria	__Firmicutes	__Bacilli	__Bacillales	__Alicyclobacillaceae	__Alicyclobacillus	0	0	0	0
Bacteria	__Firmicutes	__Bacilli	__Bacillales	__Bacillaceae	__Bacillus	0	0	0.00062011	0
Bacteria	__Firmicutes	__Bacilli	__Bacillales	__Bacillaceae	__Caldibacillus	0.0275485	0	9.11926e-05	0
Bacteria	__Firmicutes	__Bacilli	__Bacillales	__Planococcaceae	__Planococcus	0	0	0	0
Bacteria	__Firmicutes	__Bacilli	__Bacillales	__Planococcaceae	__Sporosarcina	0	0	0	0
Bacteria	__Firmicutes	__Bacilli	__Bacillales	__Staphylococcaceae	__Staphylococcus	0	0	0	0
Bacteria	__Firmicutes	__Bacilli	__Lactobacillales	__Carnobacteriaceae	__Carnobacterium	0	0	0	0
Bacteria	__Firmicutes	__Bacilli	__Lactobacillales	__Enterococcaceae	__Enterococcus	0.000111363	0.00711333	0.00288169	0.0382644
Bacteria	__Firmicutes	__Bacilli	__Lactobacillales	__Lactobacillaceae	__Companilactobacillus	0	0	0	0
Bacteria	__Firmicutes	__Bacilli	__Lactobacillales	__Lactobacillaceae	__Lacticaseibacillus	0	0	0	0
Bacteria	__Firmicutes	__Bacilli	__Lactobacillales	__Lactobacillaceae	__Lactobacillus	0.000320169	0.000375851	0	0
Bacteria	__Firmicutes	__Bacilli	__Lactobacillales	__Lactobacillaceae	__Leuconostoc	0	5.47156e-05	0	5.47156e-05
Bacteria	__Firmicutes	__Bacilli	__Lactobacillales	__Lactobacillaceae	__Ligilactobacillus	0	0.0033409	0	0
Bacteria	__Firmicutes	__Bacilli	__Lactobacillales	__Lactobacillaceae	__Limosilactobacillus	0	0	0	0
Bacteria	__Firmicutes	__Bacilli	__Lactobacillales	__Lactobacillaceae	__Weissella	0.00049244	0.000802495	0.00049244	0.000802495
Bacteria	__Firmicutes	__Bacilli	__Lactobacillales	__Streptococcaceae	__Lactococcus	0	0.0047051	0	0.00062011
Bacteria	__Firmicutes	__Bacilli	__Lactobacillales	__Streptococcaceae	__Streptococcus	0	0.00172613	0.000218862	0.00434077
Bacteria	__Firmicutes	__Clostridia	__Eubacteriales	__	__	0	0	0	0
Bacteria	__Firmicutes	__Clostridia	__Eubacteriales	__	__Fenollaria	0	0	0.000164147	0.00145908
Bacteria	__Firmicutes	__Clostridia	__Eubacteriales	__	__Flintibacter	0	0	0.00503383	0.0100129
Bacteria	__Firmicutes	__Clostridia	__Eubacteriales	__	__Gemmiger	0.000180965	0.000153124	0.000255339	0
Bacteria	__Firmicutes	__Clostridia	__Eubacteriales	__	__Howardella	0	0	5.47156e-05	0
Bacteria	__Firmicutes	__Clostridia	__Eubacteriales	__	__Intestinimonas	0.00034801	0	0.00129494	9.11926e-05
Bacteria	__Firmicutes	__Clostridia	__Eubacteriales	__	__Lawsonibacter	0.000250567	0	3.6477e-05	0.000218862
Bacteria	__Firmicutes	__Clostridia	__Eubacteriales	__	__Levyella	0	6.9602e-05	0	0.00589104
Bacteria	__Firmicutes	__Clostridia	__Eubacteriales	__	__Natranaerovirga	0	0	0	0
Bacteria	__Firmicutes	__Clostridia	__Eubacteriales	__	__Neglecta	0	0	3.6477e-05	0
Bacteria	__Firmicutes	__Clostridia	__Eubacteriales	__Christensenellaceae	__Christensenella	0.00115539	0	0.00102136	0.00036477
Bacteria	__Firmicutes	__Clostridia	__Eubacteriales	__Clostridiaceae	__Clostridium	0.099684	0.0241937	0.00798847	0.0275219
Bacteria	__Firmicutes	__Clostridia	__Eubacteriales	__Clostridiaceae	__Paraclostridium	0	0.00176789	0	0.0237466
Bacteria	__Firmicutes	__Clostridia	__Eubacteriales	__Clostridiaceae	__Tindallia	0	0	0	0
Bacteria	__Firmicutes	__Clostridia	__Eubacteriales	__Eubacteriaceae	__Aminicella	0	0	0	0
Bacteria	__Firmicutes	__Clostridia	__Eubacteriales	__Eubacteriaceae	__Eubacterium	0	0.000139204	0	0
Bacteria	__Firmicutes	__Clostridia	__Eubacteriales	__Eubacteriaceae	__Pseudoramibacter	0	0	0	0
Bacteria	__Firmicutes	__Clostridia	__Eubacteriales	__Eubacteriales Family XIII. Incertae Sedis	__Aminipila	7.29541e-05	0	7.29541e-05	0
Bacteria	__Firmicutes	__Clostridia	__Eubacteriales	__Eubacteriales Family XIII. Incertae Sedis	__Ihubacter	0.000278408	0	0.000310055	0
Bacteria	__Firmicutes	__Clostridia	__Eubacteriales	__Gracilibacteraceae	__Gracilibacter	0	0.000153124	0.000145908	0
Bacteria	__Firmicutes	__Clostridia	__Eubacteriales	__Lachnospiraceae	__Acetatifactor	0	0	0	0
Bacteria	__Firmicutes	__Clostridia	__Eubacteriales	__Lachnospiraceae	__Anaerobutyricum	0.000139204	0.000111363	0	7.29541e-05
Bacteria	__Firmicutes	__Clostridia	__Eubacteriales	__Lachnospiraceae	__Anaerocolumna	0.00410652	0	0	0
Bacteria	__Firmicutes	__Clostridia	__Eubacteriales	__Lachnospiraceae	__Anaerotignum	0.00012767	0	0.00012767	0
Bacteria	__Firmicutes	__Clostridia	__Eubacteriales	__Lachnospiraceae	__Blautia	0.000445453	6.9602e-05	0.000145908	0.000547156
Bacteria	__Firmicutes	__Clostridia	__Eubacteriales	__Lachnospiraceae	__Butyribacter	0	0	0	0
Bacteria	__Firmicutes	__Clostridia	__Eubacteriales	__Lachnospiraceae	__Dorea	0	0.000893688	0	0.000893688
Bacteria	__Firmicutes	__Clostridia	__Eubacteriales	__Lachnospiraceae	__Enterocloster	0.00131317	0.00100312	0.00131317	0.00100312
Bacteria	__Firmicutes	__Clostridia	__Eubacteriales	__Lachnospiraceae	__Faecalicatena	0	0	0	0
Bacteria	__Firmicutes	__Clostridia	__Eubacteriales	__Lachnospiraceae	__Faecalimonas	0	6.9602e-05	0	0
Bacteria	__Firmicutes	__Clostridia	__Eubacteriales	__Lachnospiraceae	__Kineothrix	0	0	0	0
Bacteria	__Firmicutes	__Clostridia	__Eubacteriales	__Lachnospiraceae	__Lachnoclostridium	0	0	0	0
Bacteria	__Firmicutes	__Clostridia	__Eubacteriales	__Lachnospiraceae	__Lachnospira	0.00116931	0.000946587	0.000310055	0.000674825
Bacteria	__Firmicutes	__Clostridia	__Eubacteriales	__Lachnospiraceae	__Lacrimispora	0	0.000111363	0	0
Bacteria	__Firmicutes	__Clostridia	__Eubacteriales	__Lachnospiraceae	__Mediterraneibacter	0	0.000849145	9.11926e-05	0
Bacteria	__Firmicutes	__Clostridia	__Eubacteriales	__Lachnospiraceae	__Muricomes	0	0	0	0
Bacteria	__Firmicutes	__Clostridia	__Eubacteriales	__Lachnospiraceae	__Murimonas	0	0	0.000182385	0
Bacteria	__Firmicutes	__Clostridia	__Eubacteriales	__Lachnospiraceae	__Novisyntrophococcus	0.000320169	0	0.000237101	0.000182385
Bacteria	__Firmicutes	__Clostridia	__Eubacteriales	__Lachnospiraceae	__Oribacterium	0	0	0	0
Bacteria	__Firmicutes	__Clostridia	__Eubacteriales	__Lachnospiraceae	__Pseudobutyrivibrio	0	0	0	0
Bacteria	__Firmicutes	__Clostridia	__Eubacteriales	__Lachnospiraceae	__Robinsoniella	0.000528975	0.000180965	0	0
Bacteria	__Firmicutes	__Clostridia	__Eubacteriales	__Lachnospiraceae	__Shuttleworthia	0	0	0	0
Bacteria	__Firmicutes	__Clostridia	__Eubacteriales	__Oscillospiraceae	__	0.000598577	0	0.000966642	3.6477e-05
Bacteria	__Firmicutes	__Clostridia	__Eubacteriales	__Oscillospiraceae	__Acetanaerobacterium	8.35224e-05	9.74428e-05	0	0.000547156
Bacteria	__Firmicutes	__Clostridia	__Eubacteriales	__Oscillospiraceae	__Acetivibrio	0	0	0	0
Bacteria	__Firmicutes	__Clostridia	__Eubacteriales	__Oscillospiraceae	__Acutalibacter	0	0	0	0
Bacteria	__Firmicutes	__Clostridia	__Eubacteriales	__Oscillospiraceae	__Anaerobacterium	0	6.9602e-05	0.000565394	0.000328293
Bacteria	__Firmicutes	__Clostridia	__Eubacteriales	__Oscillospiraceae	__Anaeromassilibacillus	0.000125284	0	0.000182385	0
Bacteria	__Firmicutes	__Clostridia	__Eubacteriales	__Oscillospiraceae	__Anaerotruncus	5.56816e-05	0	0.000255339	0.000200624
Bacteria	__Firmicutes	__Clostridia	__Eubacteriales	__Oscillospiraceae	__Ethanoligenens	0	1.39204e-05	0	7.29541e-05
Bacteria	__Firmicutes	__Clostridia	__Eubacteriales	__Oscillospiraceae	__Faecalibacterium	0.000960508	0.000306249	0.00155027	0
Bacteria	__Firmicutes	__Clostridia	__Eubacteriales	__Oscillospiraceae	__Flavonifractor	0	0	0.000237101	0.00508855
Bacteria	__Firmicutes	__Clostridia	__Eubacteriales	__Oscillospiraceae	__Hydrogenoanaerobacterium	0	0	0	7.29541e-05
Bacteria	__Firmicutes	__Clostridia	__Eubacteriales	__Oscillospiraceae	__Monoglobus	0.00033409	0.000320169	0.000565394	0.000820734
Bacteria	__Firmicutes	__Clostridia	__Eubacteriales	__Oscillospiraceae	__Oscillibacter	0.000236647	8.35224e-05	0.00339237	0.00381185
Bacteria	__Firmicutes	__Clostridia	__Eubacteriales	__Oscillospiraceae	__Paludicola	0	0	0	0
Bacteria	__Firmicutes	__Clostridia	__Eubacteriales	__Oscillospiraceae	__Phocea	0	2.78408e-05	0	0
Bacteria	__Firmicutes	__Clostridia	__Eubacteriales	__Oscillospiraceae	__Pseudoflavonifractor	0	0	0	0.0287074
Bacteria	__Firmicutes	__Clostridia	__Eubacteriales	__Oscillospiraceae	__Ruminiclostridium	0	0	0	0
Bacteria	__Firmicutes	__Clostridia	__Eubacteriales	__Oscillospiraceae	__Ruminococcus	0.000320169	4.17612e-05	0.00178738	0
Bacteria	__Firmicutes	__Clostridia	__Eubacteriales	__Oscillospiraceae	__Ruthenibacterium	0.00194886	0.000208806	0.00384833	0.000528917
Bacteria	__Firmicutes	__Clostridia	__Eubacteriales	__Oscillospiraceae	__Solibaculum	0	0	0.000547156	0
Bacteria	__Firmicutes	__Clostridia	__Eubacteriales	__Oscillospiraceae	__Sporobacter	0	0	0.0086633	0
Bacteria	__Firmicutes	__Clostridia	__Eubacteriales	__Peptococcaceae	__Peptococcus	0	0	0	0
Bacteria	__Firmicutes	__Clostridia	__Eubacteriales	__Peptostreptococcaceae	__Intestinibacter	0.00392555	0	0.000711302	0
Bacteria	__Firmicutes	__Clostridia	__Eubacteriales	__Peptostreptococcaceae	__Peptoclostridium	0	0	0	0
Bacteria	__Firmicutes	__Clostridia	__Eubacteriales	__Peptostreptococcaceae	__Romboutsia	0.344586	0.000556816	0.152711	3.6477e-05
Bacteria	__Firmicutes	__Clostridia	__Eubacteriales	__Peptostreptococcaceae	__Terrisporobacter	0.000542896	0	0	0
Bacteria	__Firmicutes	__Clostridia	__Eubacteriales	__Thermohalobacteraceae	__Brassicibacter	0	6.9602e-05	0	3.6477e-05
Bacteria	__Firmicutes	__Clostridia	__Eubacteriales	__Vallitaleaceae	__Vallitalea	0	0	0.000674825	9.11926e-05
Bacteria	__Firmicutes	__Erysipelotrichia	__Erysipelotrichales	__Erysipelotrichaceae	__Anaerorhabdus	0	0	0	0
Bacteria	__Firmicutes	__Erysipelotrichia	__Erysipelotrichales	__Erysipelotrichaceae	__Dielma	0	0	0	0
Bacteria	__Firmicutes	__Erysipelotrichia	__Erysipelotrichales	__Erysipelotrichaceae	__Faecalibaculum	0	0	0	0
Bacteria	__Firmicutes	__Erysipelotrichia	__Erysipelotrichales	__Erysipelotrichaceae	__Faecalitalea	0.000109431	0	0.000109431	0
Bacteria	__Firmicutes	__Erysipelotrichia	__Erysipelotrichales	__Erysipelotrichaceae	__Holdemanella	0	0.00838008	0.000182385	0.00406719
Bacteria	__Firmicutes	__Erysipelotrichia	__Erysipelotrichales	__Erysipelotrichaceae	__Holdemania	0	7.29541e-05	0	7.29541e-05
Bacteria	__Firmicutes	__Erysipelotrichia	__Erysipelotrichales	__Erysipelotrichaceae	__Solobacterium	0	0	0	0
Bacteria	__Firmicutes	__Erysipelotrichia	__Erysipelotrichales	__Turicibacteraceae	__Turicibacter	0.005596	0	0.00322822	0
Bacteria	__Firmicutes	__Negativicutes	__Acidaminococcales	__Acidaminococcaceae	__Acidaminococcus	0	0	0	0
Bacteria	__Firmicutes	__Negativicutes	__Acidaminococcales	__Acidaminococcaceae	__Phascolarctobacterium	0.000556816	0.0198227	0.00242572	0.000455963
Bacteria	__Firmicutes	__Negativicutes	__Selenomonadales	__Selenomonadaceae	__Megamonas	0.000250567	0.0043014	0.00789728	0.000145908
Bacteria	__Firmicutes	__Negativicutes	__Selenomonadales	__Selenomonadaceae	__Mitsuokella	6.9602e-05	0.00155909	0.00300936	0.00122198
Bacteria	__Firmicutes	__Negativicutes	__Selenomonadales	__Selenomonadaceae	__Selenomonas	0	0	0	0
Bacteria	__Firmicutes	__Negativicutes	__Veillonellales	__Veillonellaceae	__Anaeroglobus	0.048972	0	0.0101771	0
Bacteria	__Firmicutes	__Negativicutes	__Veillonellales	__Veillonellaceae	__Caecibacter	0	0	0	0
Bacteria	__Firmicutes	__Negativicutes	__Veillonellales	__Veillonellaceae	__Dialister	0.000236647	0.0147974	0.00229805	0.0121469
Bacteria	__Firmicutes	__Negativicutes	__Veillonellales	__Veillonellaceae	__Megasphaera	9.74428e-05	6.9602e-05	0.000674825	0.000784257
Bacteria	__Firmicutes	__Negativicutes	__Veillonellales	__Veillonellaceae	__Veillonella	0	0	0	0.000383009
Bacteria	__Firmicutes	__Tissierellia	__	__	__Ezakiella	0	0.00174005	0	9.11926e-05
Bacteria	__Firmicutes	__Tissierellia	__Tissierellales	__Peptoniphilaceae	__Anaerococcus	0	0.000167045	0	0.00107607
Bacteria	__Firmicutes	__Tissierellia	__Tissierellales	__Peptoniphilaceae	__Finegoldia	0	0.0112477	0	0.00629229
Bacteria	__Firmicutes	__Tissierellia	__Tissierellales	__Peptoniphilaceae	__Peptoniphilus	0	0.0269081	0	0.0375349
Bacteria	__Gemmatimonadetes	__Gemmatimonadetes	__Gemmatimonadales	__Gemmatimonadaceae	__Gemmatimonas	0	0	0	0
Bacteria	__Nitrospirae	__Nitrospira	__Nitrospirales	__Nitrospiraceae	__Nitrospira	0	0	0	0
Bacteria	__Planctomycetes	__Planctomycetia	__Gemmatales	__Gemmataceae	__Fimbriiglobus	0	0	0	0
Bacteria	__Planctomycetes	__Planctomycetia	__Pirellulales	__Pirellulaceae	__Lignipirellula	0	0	0	0
Bacteria	__Planctomycetes	__Planctomycetia	__Pirellulales	__Thermoguttaceae	__Thermostilla	0	0	0	0
Bacteria	__Planctomycetes	__Planctomycetia	__Planctomycetales	__Planctomycetaceae	__Thalassoglobus	0	0	0	0
Bacteria	__Proteobacteria	__Alphaproteobacteria	__Hyphomicrobiales	__Beijerinckiaceae	__Pseudochelatococcus	0	0	0	0
Bacteria	__Proteobacteria	__Alphaproteobacteria	__Hyphomicrobiales	__Blastochloridaceae	__Blastochloris	0	0	0	0
Bacteria	__Proteobacteria	__Alphaproteobacteria	__Hyphomicrobiales	__Hyphomicrobiaceae	__Hyphomicrobium	0	0	0	0
Bacteria	__Proteobacteria	__Alphaproteobacteria	__Hyphomicrobiales	__Hyphomicrobiaceae	__Methyloligella	0	0	0	0
Bacteria	__Proteobacteria	__Alphaproteobacteria	__Hyphomicrobiales	__Hyphomicrobiaceae	__Pedomicrobium	0	0	0	0
Bacteria	__Proteobacteria	__Alphaproteobacteria	__Hyphomicrobiales	__Hyphomicrobiaceae	__Rhodoplanes	0	0	0	0
Bacteria	__Proteobacteria	__Alphaproteobacteria	__Hyphomicrobiales	__Parvibaculaceae	__Parvibaculum	0	0	0	0
Bacteria	__Proteobacteria	__Alphaproteobacteria	__Hyphomicrobiales	__Phyllobacteriaceae	__Phyllobacterium	0	0	0	0
Bacteria	__Proteobacteria	__Alphaproteobacteria	__Rhodobacterales	__Rhodobacteraceae	__Fuscovulum	0	0	0	0
Bacteria	__Proteobacteria	__Alphaproteobacteria	__Rhodobacterales	__Rhodobacteraceae	__Paracoccus	0	0	0	0
Bacteria	__Proteobacteria	__Alphaproteobacteria	__Rhodobacterales	__Rhodobacteraceae	__Rhodobacter	0	0	0	0
Bacteria	__Proteobacteria	__Alphaproteobacteria	__Rhodospirillales	__Acetobacteraceae	__Roseomonas	0	0	0	0
Bacteria	__Proteobacteria	__Alphaproteobacteria	__Rhodospirillales	__Elioraeaceae	__Elioraea	0	0	0	0
Bacteria	__Proteobacteria	__Alphaproteobacteria	__Rhodospirillales	__Rhodospirillaceae	__Lacibacterium	0	0	0	0
Bacteria	__Proteobacteria	__Alphaproteobacteria	__Sphingomonadales	__Sphingomonadaceae	__Sphingomonas	0	0	0	0
Bacteria	__Proteobacteria	__Betaproteobacteria	__Burkholderiales	__	__Aquabacterium	0	0	0	0
Bacteria	__Proteobacteria	__Betaproteobacteria	__Burkholderiales	__	__Ideonella	0	0	0	0
Bacteria	__Proteobacteria	__Betaproteobacteria	__Burkholderiales	__	__Rivibacter	0	0	0	0
Bacteria	__Proteobacteria	__Betaproteobacteria	__Burkholderiales	__	__Rubrivivax	0	0	0	0
Bacteria	__Proteobacteria	__Betaproteobacteria	__Burkholderiales	__Alcaligenaceae	__Azohydromonas	0	0	0	0
Bacteria	__Proteobacteria	__Betaproteobacteria	__Burkholderiales	__Burkholderiaceae	__Burkholderia	0	0	0	0
Bacteria	__Proteobacteria	__Betaproteobacteria	__Burkholderiales	__Burkholderiaceae	__Trinickia	0	0	0	0
Bacteria	__Proteobacteria	__Betaproteobacteria	__Burkholderiales	__Comamonadaceae	__Acidovorax	0.126091	0	0	0
Bacteria	__Proteobacteria	__Betaproteobacteria	__Burkholderiales	__Comamonadaceae	__Alicycliphilus	0	0	0	0
Bacteria	__Proteobacteria	__Betaproteobacteria	__Burkholderiales	__Comamonadaceae	__Pelomonas	0	0	0	0
Bacteria	__Proteobacteria	__Betaproteobacteria	__Burkholderiales	__Comamonadaceae	__Schlegelella	0	0	0	0
Bacteria	__Proteobacteria	__Betaproteobacteria	__Burkholderiales	__Comamonadaceae	__Variovorax	0	0	0	0
Bacteria	__Proteobacteria	__Betaproteobacteria	__Burkholderiales	__Oxalobacteraceae	__Massilia	0	0	0	0
Bacteria	__Proteobacteria	__Betaproteobacteria	__Burkholderiales	__Oxalobacteraceae	__Oxalobacter	0.000180965	0	0.000237101	0
Bacteria	__Proteobacteria	__Betaproteobacteria	__Burkholderiales	__Oxalobacteraceae	__Pseudoduganella	0	0	0	0
Bacteria	__Proteobacteria	__Betaproteobacteria	__Burkholderiales	__Sutterellaceae	__Duodenibacillus	0	0.000310055	0	0.000310055
Bacteria	__Proteobacteria	__Betaproteobacteria	__Burkholderiales	__Sutterellaceae	__Parasutterella	0	6.9602e-05	0	0.00116727
Bacteria	__Proteobacteria	__Betaproteobacteria	__Burkholderiales	__Sutterellaceae	__Sutterella	0	0.00146164	0	0.0794652
Bacteria	__Proteobacteria	__Betaproteobacteria	__Nitrosomonadales	__Sterolibacteriaceae	__Methyloversatilis	0	0	0	0
Bacteria	__Proteobacteria	__Betaproteobacteria	__Rhodocyclales	__Rhodocyclaceae	__Azospira	0.0115679	0	0.0216127	0
Bacteria	__Proteobacteria	__Betaproteobacteria	__Rhodocyclales	__Zoogloeaceae	__Thauera	0	0	0	0
Bacteria	__Proteobacteria	__Deltaproteobacteria	__Desulfobacterales	__Desulfocapsaceae	__Desulforhopalus	0	0	0	0
Bacteria	__Proteobacteria	__Deltaproteobacteria	__Desulfovibrionales	__Desulfovibrionaceae	__Desulfovibrio	0.00522015	9.74428e-05	0.00550803	0.0103048
Bacteria	__Proteobacteria	__Deltaproteobacteria	__Desulfovibrionales	__Desulfovibrionaceae	__Mailhella	0	0.00102136	0	0.00102136
Bacteria	__Proteobacteria	__Deltaproteobacteria	__Desulfovibrionales	__Desulfovibrionaceae	__Pseudodesulfovibrio	0	0	0	0
Bacteria	__Proteobacteria	__Epsilonproteobacteria	__Campylobacterales	__Campylobacteraceae	__Campylobacter	0	0	0	0
Bacteria	__Proteobacteria	__Gammaproteobacteria	__Aeromonadales	__Succinivibrionaceae	__Succinivibrio	0	0	0	0
Bacteria	__Proteobacteria	__Gammaproteobacteria	__Alteromonadales	__Pseudoalteromonadaceae	__Pseudoalteromonas	0	0	0	0
Bacteria	__Proteobacteria	__Gammaproteobacteria	__Chromatiales	__Chromatiaceae	__Halochromatium	0	0	0	0
Bacteria	__Proteobacteria	__Gammaproteobacteria	__Chromatiales	__Thioprofundaceae	__Thioprofundum	0	0	0	0
Bacteria	__Proteobacteria	__Gammaproteobacteria	__Enterobacterales	__Budviciaceae	__Leminorella	0	0	0	0
Bacteria	__Proteobacteria	__Gammaproteobacteria	__Enterobacterales	__Enterobacteriaceae	__Citrobacter	0	0.000153124	0.000547156	0.330938
Bacteria	__Proteobacteria	__Gammaproteobacteria	__Enterobacterales	__Enterobacteriaceae	__Enterobacter	0.00393947	0.0149784	0.122745	0.0202083
Bacteria	__Proteobacteria	__Gammaproteobacteria	__Enterobacterales	__Enterobacteriaceae	__Escherichia	0.0612498	0.122221	1.82385e-05	0
Bacteria	__Proteobacteria	__Gammaproteobacteria	__Enterobacterales	__Enterobacteriaceae	__Klebsiella	0.224995	0.280468	0.0976491	0.0400518
Bacteria	__Proteobacteria	__Gammaproteobacteria	__Enterobacterales	__Enterobacteriaceae	__Kluyvera	0	0.000153124	0.0127305	0.000583633
Bacteria	__Proteobacteria	__Gammaproteobacteria	__Enterobacterales	__Enterobacteriaceae	__Pseudescherichia	0.392548	0.00733189	0.392548	0.00733189
Bacteria	__Proteobacteria	__Gammaproteobacteria	__Enterobacterales	__Enterobacteriaceae	__Raoultella	0.00552627	0.000729541	0.00552627	0.000729541
Bacteria	__Proteobacteria	__Gammaproteobacteria	__Enterobacterales	__Erwiniaceae	__Pantoea	0.022178	0	0.022178	0
Bacteria	__Proteobacteria	__Gammaproteobacteria	__Moraxellales	__Moraxellaceae	__Acinetobacter	0	0	0	0
Bacteria	__Proteobacteria	__Gammaproteobacteria	__Moraxellales	__Moraxellaceae	__Moraxella	0	0	0	0
Bacteria	__Proteobacteria	__Gammaproteobacteria	__Moraxellales	__Moraxellaceae	__Psychrobacter	0	0	0	0
Bacteria	__Proteobacteria	__Gammaproteobacteria	__Oceanospirillales	__Endozoicomonadaceae	__Endozoicomonas	5.47156e-05	0	5.47156e-05	0
Bacteria	__Proteobacteria	__Gammaproteobacteria	__Vibrionales	__Vibrionaceae	__Vibrio	0	0	0	0
Bacteria	__Proteobacteria	__Gammaproteobacteria	__Xanthomonadales	__Rhodanobacteraceae	__Aquimonas	0	0	0	0
Bacteria	__Proteobacteria	__Gammaproteobacteria	__Xanthomonadales	__Rhodanobacteraceae	__Rhodanobacter	0	0	0	0
Bacteria	__Proteobacteria	__Oligoflexia	__Bdellovibrionales	__Bdellovibrionaceae	__Bdellovibrio	0	0	0	0
Bacteria	__Spirochaetes	__Spirochaetia	__Spirochaetales	__Sphaerochaetaceae	__Pleomorphochaeta	0	0	0	0
Bacteria	__Tenericutes	__Mollicutes	__Anaeroplasmatales	__Anaeroplasmataceae	__Anaeroplasma	0	0	0	0
Bacteria	__Verrucomicrobia	__Verrucomicrobiae	__Verrucomicrobiales	__Akkermansiaceae	__Akkermansia	0	0	0	0
Bacteria	__Verrucomicrobia	__Verrucomicrobiae	__Verrucomicrobiales	__Verrucomicrobia subdivision 3	__Limisphaera	0	0	0	0
__	__	__	__	__	__	2.78408e-05	0.000556816	0.000638348	0.000693064

## Sheet: Species
Kingdom	Phylum	Class	Order	Family	Genus	Species	Control 1	Sample 1	Control 2	Sample 2
Archaea	__Euryarchaeota	__Methanobacteria	__Methanobacteriales	__Methanobacteriaceae	__Methanobrevibacter	__Methanobrevibacter millerae	0	0	0	0
Archaea	__Euryarchaeota	__Methanobacteria	__Methanobacteriales	__Methanobacteriaceae	__Methanobrevibacter	__Methanobrevibacter olleyae	0	0	0	0
Bacteria	__Acidobacteria	__Blastocatellia	__Blastocatellales	__Blastocatellaceae	__Aridibacter	__Aridibacter kavangonensis	0	0	0	0
Bacteria	__Acidobacteria	__Blastocatellia	__Blastocatellales	__Blastocatellaceae	__Stenotrophobacter	__Stenotrophobacter terrae	0	0	0	0
Bacteria	__Actinobacteria	__Acidimicrobiia	__Acidimicrobiales	__Acidimicrobiaceae	__Acidiferrimicrobium	__Acidiferrimicrobium australe	0	0	0	0
Bacteria	__Actinobacteria	__Acidimicrobiia	__Acidimicrobiales	__Iamiaceae	__Actinomarinicola	__Actinomarinicola tropica	0	0	0	0
Bacteria	__Actinobacteria	__Actinomycetia	__Bifidobacteriales	__Bifidobacteriaceae	__Bifidobacterium	__Bifidobacterium adolescentis	0	0.00554032	0	0.000273578
Bacteria	__Actinobacteria	__Actinomycetia	__Bifidobacteriales	__Bifidobacteriaceae	__Bifidobacterium	__Bifidobacterium animalis	0	0	0	0
Bacteria	__Actinobacteria	__Actinomycetia	__Bifidobacteriales	__Bifidobacteriaceae	__Bifidobacterium	__Bifidobacterium breve	0	0	0	0
Bacteria	__Actinobacteria	__Actinomycetia	__Bifidobacteriales	__Bifidobacteriaceae	__Bifidobacterium	__Bifidobacterium catenulatum	0.000236647	0.0118323	0.000875449	0.00501559
Bacteria	__Actinobacteria	__Actinomycetia	__Bifidobacteriales	__Bifidobacteriaceae	__Bifidobacterium	__Bifidobacterium longum	0	0.000598577	0.000638348	0.000948403
Bacteria	__Actinobacteria	__Actinomycetia	__Bifidobacteriales	__Bifidobacteriaceae	__Bifidobacterium	__Bifidobacterium thermophilum	0	0	0	0
Bacteria	__Actinobacteria	__Actinomycetia	__Corynebacteriales	__Corynebacteriaceae	__Corynebacterium	__Corynebacterium accolens	0	0	0	0
Bacteria	__Actinobacteria	__Actinomycetia	__Corynebacteriales	__Corynebacteriaceae	__Corynebacterium	__Corynebacterium amycolatum	0	0	0	0
Bacteria	__Actinobacteria	__Actinomycetia	__Corynebacteriales	__Corynebacteriaceae	__Corynebacterium	__Corynebacterium matruchotii	0	0	0	0
Bacteria	__Actinobacteria	__Actinomycetia	__Corynebacteriales	__Corynebacteriaceae	__Corynebacterium	__Corynebacterium tuberculostearicum	0	0	0	0
Bacteria	__Actinobacteria	__Actinomycetia	__Corynebacteriales	__Mycobacteriaceae	__Mycobacterium	__Mycobacterium aquaticum	0	0	0	0
Bacteria	__Actinobacteria	__Actinomycetia	__Corynebacteriales	__Mycobacteriaceae	__Mycobacterium	__Mycobacterium paraintracellulare	0	0	0	0
Bacteria	__Actinobacteria	__Actinomycetia	__Corynebacteriales	__Mycobacteriaceae	__Mycolicibacterium	__Mycolicibacterium parafortuitum	0	0	0	0
Bacteria	__Actinobacteria	__Actinomycetia	__Glycomycetales	__Glycomycetaceae	__Stackebrandtia	__Stackebrandtia cavernae	0	0	0	0
Bacteria	__Actinobacteria	__Actinomycetia	__Micrococcales	__Brevibacteriaceae	__Brevibacterium	__Brevibacterium sediminis	0	0	0	0
Bacteria	__Actinobacteria	__Actinomycetia	__Micrococcales	__Dermacoccaceae	__Dermacoccus	__Dermacoccus nishinomiyaensis	0	0	0	0
Bacteria	__Actinobacteria	__Actinomycetia	__Micrococcales	__Microbacteriaceae	__Pseudoclavibacter	__Pseudoclavibacter terrae	0	0	0	0
Bacteria	__Actinobacteria	__Actinomycetia	__Micrococcales	__Micrococcaceae	__Kocuria	__Kocuria marina	1.82385e-05	0	1.82385e-05	0
Bacteria	__Actinobacteria	__Actinomycetia	__Micrococcales	__Micrococcaceae	__Nesterenkonia	__Nesterenkonia rhizosphaerae	0	0	0	0
Bacteria	__Actinobacteria	__Actinomycetia	__Micrococcales	__Micrococcaceae	__Paenarthrobacter	__Paenarthrobacter nicotinovorans	0	0	0	0
Bacteria	__Actinobacteria	__Actinomycetia	__Propionibacteriales	__Propionibacteriaceae	__Cutibacterium	__Cutibacterium acnes	0	0	0	0
Bacteria	__Actinobacteria	__Actinomycetia	__Pseudonocardiales	__Pseudonocardiaceae	__Pseudonocardia	__Pseudonocardia ailaonensis	0	0	0	0
Bacteria	__Actinobacteria	__Coriobacteriia	__Coriobacteriales	__Atopobiaceae	__Parafannyhessea	__Parafannyhessea umbonata	0	0	0	0
Bacteria	__Actinobacteria	__Coriobacteriia	__Coriobacteriales	__Atopobiaceae	__Paratractidigestivibacter	__Paratractidigestivibacter faecalis	0	0.000236647	0.000437725	0.00124022
Bacteria	__Actinobacteria	__Coriobacteriia	__Coriobacteriales	__Atopobiaceae	__Thermophilibacter	__Thermophilibacter provencensis	0	0	0	0.00012767
Bacteria	__Actinobacteria	__Coriobacteriia	__Coriobacteriales	__Atopobiaceae	__Tractidigestivibacter	__Tractidigestivibacter scatoligenes	0	0	0	0
Bacteria	__Actinobacteria	__Coriobacteriia	__Coriobacteriales	__Coriobacteriaceae	__Collinsella	__Collinsella aerofaciens	5.56816e-05	0.00581873	0.000638348	0.00124022
Bacteria	__Actinobacteria	__Coriobacteriia	__Coriobacteriales	__Coriobacteriaceae	__Senegalimassilia	__Senegalimassilia anaerobia	0	0.0195442	7.29541e-05	0.00191504
Bacteria	__Actinobacteria	__Coriobacteriia	__Eggerthellales	__Eggerthellaceae	__Adlercreutzia	__Adlercreutzia equolifaciens	0	0	0	0
Bacteria	__Actinobacteria	__Coriobacteriia	__Eggerthellales	__Eggerthellaceae	__Adlercreutzia	__Adlercreutzia muris	0	0.000849145	0.000145908	3.6477e-05
Bacteria	__Actinobacteria	__Coriobacteriia	__Eggerthellales	__Eggerthellaceae	__Raoultibacter	__Raoultibacter timonensis	0.000194886	0	0.000237101	0
Bacteria	__Actinobacteria	__Coriobacteriia	__Eggerthellales	__Eggerthellaceae	__Slackia	__Slackia isoflavoniconvertens	0	0.000668179	0	0.000510679
Bacteria	__Actinobacteria	__Thermoleophilia	__Miltoncostaeales	__Miltoncostaeaceae	__Miltoncostaea	__Miltoncostaea marina	0	0	0	0
Bacteria	__Armatimonadetes	__Chthonomonadetes	__Chthonomonadales	__Chthonomonadaceae	__Chthonomonas	__Chthonomonas calidirosea	0	0	0	0
Bacteria	__Bacteroidetes	__Bacteroidia	__Bacteroidales	__Bacteroidaceae	__Bacteroides	__Bacteroides caccae	0	0.000111363	0.000109431	0.000328293
Bacteria	__Bacteroidetes	__Bacteroidia	__Bacteroidales	__Bacteroidaceae	__Bacteroides	__Bacteroides cellulosilyticus	0.000264488	6.9602e-05	0.00554451	0.00707655
Bacteria	__Bacteroidetes	__Bacteroidia	__Bacteroidales	__Bacteroidaceae	__Bacteroides	__Bacteroides eggerthii	0.000638348	0	0.000638348	0
Bacteria	__Bacteroidetes	__Bacteroidia	__Bacteroidales	__Bacteroidaceae	__Bacteroides	__Bacteroides faecichinchillae	0	3.6477e-05	0	3.6477e-05
Bacteria	__Bacteroidetes	__Bacteroidia	__Bacteroidales	__Bacteroidaceae	__Bacteroides	__Bacteroides graminisolvens	0	0	0	0
Bacteria	__Bacteroidetes	__Bacteroidia	__Bacteroidales	__Bacteroidaceae	__Bacteroides	__Bacteroides kribbi	0	0.000145908	0	0.000145908
Bacteria	__Bacteroidetes	__Bacteroidia	__Bacteroidales	__Bacteroidaceae	__Bacteroides	__Bacteroides nordii	0	0.000145908	0.000109431	0.000255339
Bacteria	__Bacteroidetes	__Bacteroidia	__Bacteroidales	__Bacteroidaceae	__Bacteroides	__Bacteroides ovatus	0.000654259	0.0021159	0.0277955	0.117876
Bacteria	__Bacteroidetes	__Bacteroidia	__Bacteroidales	__Bacteroidaceae	__Bacteroides	__Bacteroides salyersiae	0	0	0	0.00662058
Bacteria	__Bacteroidetes	__Bacteroidia	__Bacteroidales	__Bacteroidaceae	__Bacteroides	__Bacteroides stercoris	0	0.000320169	0.000528917	0
Bacteria	__Bacteroidetes	__Bacteroidia	__Bacteroidales	__Bacteroidaceae	__Bacteroides	__Bacteroides thetaiotaomicron	0.000807383	0.0297618	0.000601871	0.0650751
Bacteria	__Bacteroidetes	__Bacteroidia	__Bacteroidales	__Bacteroidaceae	__Bacteroides	__Bacteroides uniformis	0.00036193	0.00569344	0.00299112	0.0248226
Bacteria	__Bacteroidetes	__Bacteroidia	__Bacteroidales	__Bacteroidaceae	__Phocaeicola	__Phocaeicola massiliensis	0.000139204	0.00161477	0.000930165	7.29541e-05
Bacteria	__Bacteroidetes	__Bacteroidia	__Bacteroidales	__Bacteroidaceae	__Phocaeicola	__Phocaeicola sartorii	0	0	0	0
Bacteria	__Bacteroidetes	__Bacteroidia	__Bacteroidales	__Bacteroidaceae	__Phocaeicola	__Phocaeicola vulgatus	0	0.0377382	0.00012767	0.0308413
Bacteria	__Bacteroidetes	__Bacteroidia	__Bacteroidales	__Barnesiellaceae	__Barnesiella	__Barnesiella intestinihominis	0.000821304	0.00175397	0.00501559	0.000711302
Bacteria	__Bacteroidetes	__Bacteroidia	__Bacteroidales	__Muribaculaceae	__Duncaniella	__Duncaniella freteri	0	0	0	0
Bacteria	__Bacteroidetes	__Bacteroidia	__Bacteroidales	__Muribaculaceae	__Muribaculum	__Muribaculum intestinale	0	0	0	0
Bacteria	__Bacteroidetes	__Bacteroidia	__Bacteroidales	__Odoribacteraceae	__Butyricimonas	__Butyricimonas faecihominis	0	0.000320169	0.000273578	0.000693064
Bacteria	__Bacteroidetes	__Bacteroidia	__Bacteroidales	__Odoribacteraceae	__Butyricimonas	__Butyricimonas paravirosa	0	0	0.000383009	0.00147732
Bacteria	__Bacteroidetes	__Bacteroidia	__Bacteroidales	__Odoribacteraceae	__Butyricimonas	__Butyricimonas phoceensis	0	0.000473294	0.000328293	0.000346532
Bacteria	__Bacteroidetes	__Bacteroidia	__Bacteroidales	__Odoribacteraceae	__Odoribacter	__Odoribacter splanchnicus	0.000654259	0	0.000145908	0
Bacteria	__Bacteroidetes	__Bacteroidia	__Bacteroidales	__Paludibacteraceae	__Paludibacter	__Paludibacter jiangxiensis	0	0	0	0
Bacteria	__Bacteroidetes	__Bacteroidia	__Bacteroidales	__Prevotellaceae	__Prevotella	__Prevotella colorans	0	0	0	0
Bacteria	__Bacteroidetes	__Bacteroidia	__Bacteroidales	__Prevotellaceae	__Prevotella	__Prevotella copri	0.00325737	2.78408e-05	0.015448	5.47156e-05
Bacteria	__Bacteroidetes	__Bacteroidia	__Bacteroidales	__Prevotellaceae	__Prevotella	__Prevotella histicola	0.000966642	0.000255339	0.000966642	0.000255339
Bacteria	__Bacteroidetes	__Bacteroidia	__Bacteroidales	__Prevotellaceae	__Prevotella	__Prevotella jejuni	5.56816e-05	0	0	0
Bacteria	__Bacteroidetes	__Bacteroidia	__Bacteroidales	__Prevotellaceae	__Prevotella	__Prevotella maculosa	0	0	0	0
Bacteria	__Bacteroidetes	__Bacteroidia	__Bacteroidales	__Prevotellaceae	__Prevotella	__Prevotella multisaccharivorax	0	0	0	0
Bacteria	__Bacteroidetes	__Bacteroidia	__Bacteroidales	__Prevotellaceae	__Prevotella	__Prevotella oris	0	0	0	0
Bacteria	__Bacteroidetes	__Bacteroidia	__Bacteroidales	__Prevotellaceae	__Prevotella	__Prevotella stercorea	0	0	0	0
Bacteria	__Bacteroidetes	__Bacteroidia	__Bacteroidales	__Prevotellaceae	__Prevotella	__Prevotella veroralis	0	0	0	0
Bacteria	__Bacteroidetes	__Bacteroidia	__Bacteroidales	__Prevotellaceae	__Prevotellamassilia	__Prevotellamassilia timonensis	0	0	0	0
Bacteria	__Bacteroidetes	__Bacteroidia	__Bacteroidales	__Rikenellaceae	__Alistipes	__Alistipes ihumii	0.000125284	4.17612e-05	0.00160499	7.29541e-05
Bacteria	__Bacteroidetes	__Bacteroidia	__Bacteroidales	__Rikenellaceae	__Alistipes	__Alistipes indistinctus	0.00403692	0.000264488	0.0153751	0.00559923
Bacteria	__Bacteroidetes	__Bacteroidia	__Bacteroidales	__Rikenellaceae	__Alistipes	__Alistipes onderdonkii	9.11926e-05	7.29541e-05	9.11926e-05	7.29541e-05
Bacteria	__Bacteroidetes	__Bacteroidia	__Bacteroidales	__Rikenellaceae	__Alistipes	__Alistipes putredinis	0.00267272	0.000654259	0.000200624	7.29541e-05
Bacteria	__Bacteroidetes	__Bacteroidia	__Bacteroidales	__Rikenellaceae	__Alistipes	__Alistipes shahii	9.74428e-05	0	0.00116727	0
Bacteria	__Bacteroidetes	__Bacteroidia	__Bacteroidales	__Tannerellaceae	__Parabacteroides	__Parabacteroides distasonis	0.000208806	0.000292328	0.00300936	0.00957522
Bacteria	__Bacteroidetes	__Bacteroidia	__Bacteroidales	__Tannerellaceae	__Parabacteroides	__Parabacteroides goldsteinii	0	0	0	0
Bacteria	__Bacteroidetes	__Bacteroidia	__Bacteroidales	__Tannerellaceae	__Parabacteroides	__Parabacteroides merdae	0.000111363	0.000264488	0.00176914	0.00238925
Bacteria	__Bacteroidetes	__Bacteroidia	__Marinilabiliales	__Marinilabiliaceae	__Geofilum	__Geofilum rhodophaeum	0	0	0	0
Bacteria	__Bacteroidetes	__Bacteroidia	__Marinilabiliales	__Marinilabiliaceae	__Labilibacter	__Labilibacter sediminis	0	0	0	0
Bacteria	__Bacteroidetes	__Bacteroidia	__Marinilabiliales	__Marinilabiliaceae	__Mangroviflexus	__Mangroviflexus xiamenensis	0	0	0	0
Bacteria	__Bacteroidetes	__Chitinophagia	__Chitinophagales	__Chitinophagaceae	__Cnuella	__Cnuella takakiae	0	0	0	0
Bacteria	__Bacteroidetes	__Cytophagia	__Cytophagales	__Fulvivirgaceae	__Ohtaekwangia	__Ohtaekwangia koreensis	0	0	0	0
Bacteria	__Bacteroidetes	__Cytophagia	__Cytophagales	__Hymenobacteraceae	__Pontibacter	__Pontibacter aurantiacus	0	0	0	0
Bacteria	__Bacteroidetes	__Flavobacteriia	__Flavobacteriales	__Flavobacteriaceae	__Aureisphaera	__Aureisphaera galaxeae	0	0	0	0
Bacteria	__Bacteroidetes	__Flavobacteriia	__Flavobacteriales	__Flavobacteriaceae	__Capnocytophaga	__Capnocytophaga granulosa	0	0	0	0
Bacteria	__Bacteroidetes	__Saprospiria	__Saprospirales	__Lewinellaceae	__Flavilitoribacter	__Flavilitoribacter nigricans	0	0	0	0
Bacteria	__Chlamydiae	__Chlamydiia	__Parachlamydiales	__Criblamydiaceae	__Estrella	__Estrella lausannensis	0	0	0	0
Bacteria	__Chloroflexi	__Anaerolineae	__Anaerolineales	__Anaerolineaceae	__Bellilinea	__Bellilinea caldifistulae	0	0	0	0
Bacteria	__Chloroflexi	__Anaerolineae	__Anaerolineales	__Anaerolineaceae	__Ornatilinea	__Ornatilinea apprima	0	0	0	0
Bacteria	__Chloroflexi	__Anaerolineae	__Anaerolineales	__Anaerolineaceae	__Thermomarinilinea	__Thermomarinilinea lacunifontana	0	0	0	0
Bacteria	__Chloroflexi	__Caldilineae	__Caldilineales	__Caldilineaceae	__Caldilinea	__Caldilinea aerophila	0	0	0	0
Bacteria	__Chloroflexi	__Caldilineae	__Caldilineales	__Caldilineaceae	__Caldilinea	__Caldilinea tarbellica	0	0	0	0
Bacteria	__Chloroflexi	__Caldilineae	__Caldilineales	__Caldilineaceae	__Litorilinea	__Litorilinea aerophila	0	0	0	0
Bacteria	__Chloroflexi	__Thermomicrobia	__Sphaerobacterales	__Sphaerobacteraceae	__Sphaerobacter	__Sphaerobacter thermophilus	0	0	0	0
Bacteria	__Cyanobacteria	__	__Oscillatoriales	__Coleofasciculaceae	__Konicacronema	__Konicacronema caatingensis	0	0	0	0
Bacteria	__Cyanobacteria	__	__Pleurocapsales	__Hyellaceae	__Pleurocapsa	__Pleurocapsa fuliginosa	0	0	0	0
Bacteria	__Deferribacteres	__Deferribacteres	__Deferribacterales	__Deferribacteraceae	__Mucispirillum	__Mucispirillum schaedleri	0	0	0	0
Bacteria	__Deinococcus-Thermus	__Deinococci	__Thermales	__Thermaceae	__Thermus	__Thermus brockianus	0	0	0	0
Bacteria	__Dictyoglomi	__Dictyoglomia	__Dictyoglomales	__Dictyoglomaceae	__Dictyoglomus	__Dictyoglomus turgidum	0	0	0	0
Bacteria	__Firmicutes	__Bacilli	__Bacillales	__Alicyclobacillaceae	__Alicyclobacillus	__Alicyclobacillus acidocaldarius	0	0	0	0
Bacteria	__Firmicutes	__Bacilli	__Bacillales	__Alicyclobacillaceae	__Alicyclobacillus	__Alicyclobacillus acidoterrestris	0	0	0	0
Bacteria	__Firmicutes	__Bacilli	__Bacillales	__Bacillaceae	__Bacillus	__Bacillus haynesii	0.000145908	0	0.000145908	0
Bacteria	__Firmicutes	__Bacilli	__Bacillales	__Bacillaceae	__Bacillus	__Bacillus tropicus	0	0	0	0
Bacteria	__Firmicutes	__Bacilli	__Bacillales	__Bacillaceae	__Bacillus	__Bacillus velezensis	0.000474202	0	0.000474202	0
Bacteria	__Firmicutes	__Bacilli	__Bacillales	__Bacillaceae	__Caldibacillus	__Caldibacillus hisashii	9.11926e-05	0	9.11926e-05	0
Bacteria	__Firmicutes	__Bacilli	__Bacillales	__Planococcaceae	__Planococcus	__Planococcus ruber	0	0	0	0
Bacteria	__Firmicutes	__Bacilli	__Bacillales	__Planococcaceae	__Sporosarcina	__Sporosarcina globispora	0	0	0	0
Bacteria	__Firmicutes	__Bacilli	__Bacillales	__Staphylococcaceae	__Staphylococcus	__Staphylococcus argensis	0	0	0	0
Bacteria	__Firmicutes	__Bacilli	__Bacillales	__Staphylococcaceae	__Staphylococcus	__Staphylococcus capitis	0	0	0	0
Bacteria	__Firmicutes	__Bacilli	__Bacillales	__Staphylococcaceae	__Staphylococcus	__Staphylococcus hominis	0	0	0	0
Bacteria	__Firmicutes	__Bacilli	__Lactobacillales	__Carnobacteriaceae	__Carnobacterium	__Carnobacterium iners	0	0	0	0
Bacteria	__Firmicutes	__Bacilli	__Lactobacillales	__Enterococcaceae	__Enterococcus	__Enterococcus casseliflavus	0.000111363	0	0.00122198	0
Bacteria	__Firmicutes	__Bacilli	__Lactobacillales	__Enterococcaceae	__Enterococcus	__Enterococcus faecalis	0	0.00683492	0.00165971	0.0378449
Bacteria	__Firmicutes	__Bacilli	__Lactobacillales	__Enterococcaceae	__Enterococcus	__Enterococcus faecium	0	0.000419486	0	0.000419486
Bacteria	__Firmicutes	__Bacilli	__Lactobacillales	__Lactobacillaceae	__Companilactobacillus	__Companilactobacillus musae	0	0	0	0
Bacteria	__Firmicutes	__Bacilli	__Lactobacillales	__Lactobacillaceae	__Lacticaseibacillus	__Lacticaseibacillus rhamnosus	0	0	0	0
Bacteria	__Firmicutes	__Bacilli	__Lactobacillales	__Lactobacillaceae	__Lactobacillus	__Lactobacillus crispatus	0	0	0	0
Bacteria	__Firmicutes	__Bacilli	__Lactobacillales	__Lactobacillaceae	__Lactobacillus	__Lactobacillus delbrueckii	0	0	0	0
Bacteria	__Firmicutes	__Bacilli	__Lactobacillales	__Lactobacillaceae	__Lactobacillus	__Lactobacillus equicursoris	0	0	0	0
Bacteria	__Firmicutes	__Bacilli	__Lactobacillales	__Lactobacillaceae	__Lactobacillus	__Lactobacillus helveticus	0	0	0	0
Bacteria	__Firmicutes	__Bacilli	__Lactobacillales	__Lactobacillaceae	__Lactobacillus	__Lactobacillus intestinalis	0	0	0	0
Bacteria	__Firmicutes	__Bacilli	__Lactobacillales	__Lactobacillaceae	__Lactobacillus	__Lactobacillus johnsonii	0	0	0	0
Bacteria	__Firmicutes	__Bacilli	__Lactobacillales	__Lactobacillaceae	__Lactobacillus	__Lactobacillus rogosae	0.000320169	0.000320169	0	0
Bacteria	__Firmicutes	__Bacilli	__Lactobacillales	__Lactobacillaceae	__Lactobacillus	__Lactobacillus ultunensis	0	0	0	0
Bacteria	__Firmicutes	__Bacilli	__Lactobacillales	__Lactobacillaceae	__Leuconostoc	__Leuconostoc gelidum	0	0	0	0
Bacteria	__Firmicutes	__Bacilli	__Lactobacillales	__Lactobacillaceae	__Leuconostoc	__Leuconostoc lactis	0	5.47156e-05	0	5.47156e-05
Bacteria	__Firmicutes	__Bacilli	__Lactobacillales	__Lactobacillaceae	__Ligilactobacillus	__Ligilactobacillus apodemi	0	0	0	0
Bacteria	__Firmicutes	__Bacilli	__Lactobacillales	__Lactobacillaceae	__Ligilactobacillus	__Ligilactobacillus ruminis	0	0	0	0
Bacteria	__Firmicutes	__Bacilli	__Lactobacillales	__Lactobacillaceae	__Limosilactobacillus	__Limosilactobacillus mucosae	0	0	0	0
Bacteria	__Firmicutes	__Bacilli	__Lactobacillales	__Lactobacillaceae	__Limosilactobacillus	__Limosilactobacillus reuteri	0	0	0	0
Bacteria	__Firmicutes	__Bacilli	__Lactobacillales	__Lactobacillaceae	__Weissella	__Weissella confusa	0.00049244	0.000802495	0.00049244	0.000802495
Bacteria	__Firmicutes	__Bacilli	__Lactobacillales	__Lactobacillaceae	__Weissella	__Weissella koreensis	0	0	0	0
Bacteria	__Firmicutes	__Bacilli	__Lactobacillales	__Streptococcaceae	__Lactococcus	__Lactococcus lactis	0	0.0047051	0	0.00062011
Bacteria	__Firmicutes	__Bacilli	__Lactobacillales	__Streptococcaceae	__Streptococcus	__Streptococcus alactolyticus	0	0	0	0
Bacteria	__Firmicutes	__Bacilli	__Lactobacillales	__Streptococcaceae	__Streptococcus	__Streptococcus anginosus	0	0.000723861	0	0.000255339
Bacteria	__Firmicutes	__Bacilli	__Lactobacillales	__Streptococcaceae	__Streptococcus	__Streptococcus danieliae	0	0	0	0
Bacteria	__Firmicutes	__Bacilli	__Lactobacillales	__Streptococcaceae	__Streptococcus	__Streptococcus lutetiensis	0	0	0	0
Bacteria	__Firmicutes	__Bacilli	__Lactobacillales	__Streptococcaceae	__Streptococcus	__Streptococcus ruminantium	0	0	0	0
Bacteria	__Firmicutes	__Bacilli	__Lactobacillales	__Streptococcaceae	__Streptococcus	__Streptococcus salivarius	0	0.00100227	0.000218862	0.00408543
Bacteria	__Firmicutes	__Bacilli	__Lactobacillales	__Streptococcaceae	__Streptococcus	__Streptococcus sinensis	0	0	0	0
Bacteria	__Firmicutes	__Clostridia	__Eubacteriales	__	__	__[Bacteroides] pectinophilus	0	0	0	0
Bacteria	__Firmicutes	__Clostridia	__Eubacteriales	__	__Fenollaria	__Fenollaria massiliensis	0	0	0.000164147	0.00145908
Bacteria	__Firmicutes	__Clostridia	__Eubacteriales	__	__Flintibacter	__Flintibacter butyricus	0	0	0.00503383	0.0100129
Bacteria	__Firmicutes	__Clostridia	__Eubacteriales	__	__Gemmiger	__Gemmiger formicilis	0.000180965	0.000153124	0.000255339	0
Bacteria	__Firmicutes	__Clostridia	__Eubacteriales	__	__Howardella	__Howardella ureilytica	0	0	5.47156e-05	0
Bacteria	__Firmicutes	__Clostridia	__Eubacteriales	__	__Intestinimonas	__Intestinimonas butyriciproducens	0.00034801	0	0.00129494	9.11926e-05
Bacteria	__Firmicutes	__Clostridia	__Eubacteriales	__	__Lawsonibacter	__Lawsonibacter asaccharolyticus	0.000250567	0	3.6477e-05	0.000218862
Bacteria	__Firmicutes	__Clostridia	__Eubacteriales	__	__Levyella	__Levyella massiliensis	0	6.9602e-05	0	0.00589104
Bacteria	__Firmicutes	__Clostridia	__Eubacteriales	__	__Natranaerovirga	__Natranaerovirga pectinivora	0	0	0	0
Bacteria	__Firmicutes	__Clostridia	__Eubacteriales	__	__Neglecta	__Neglecta timonensis	3.6477e-05	0	3.6477e-05	0
Bacteria	__Firmicutes	__Clostridia	__Eubacteriales	__Christensenellaceae	__Christensenella	__Christensenella hongkongensis	0.000250567	0	7.29541e-05	0
Bacteria	__Firmicutes	__Clostridia	__Eubacteriales	__Christensenellaceae	__Christensenella	__Christensenella massiliensis	0.000111363	0	0.000948403	0.00036477
Bacteria	__Firmicutes	__Clostridia	__Eubacteriales	__Christensenellaceae	__Christensenella	__Christensenella minuta	0	0	0	0
Bacteria	__Firmicutes	__Clostridia	__Eubacteriales	__Clostridiaceae	__Clostridium	__Clostridium combesii	0	0.0182496	0	0.000328293
Bacteria	__Firmicutes	__Clostridia	__Eubacteriales	__Clostridiaceae	__Clostridium	__Clostridium merdae	0.00108579	0	9.11926e-05	0
Bacteria	__Firmicutes	__Clostridia	__Eubacteriales	__Clostridiaceae	__Clostridium	__Clostridium moniliforme	0	0	0	0
Bacteria	__Firmicutes	__Clostridia	__Eubacteriales	__Clostridiaceae	__Clostridium	__Clostridium quinii	3.6477e-05	0	3.6477e-05	0
Bacteria	__Firmicutes	__Clostridia	__Eubacteriales	__Clostridiaceae	__Clostridium	__Clostridium saccharoperbutylacetonicum	0	0	0	0
Bacteria	__Firmicutes	__Clostridia	__Eubacteriales	__Clostridiaceae	__Clostridium	__Clostridium saudiense	0.0590504	0.000250567	0.00756899	0
Bacteria	__Firmicutes	__Clostridia	__Eubacteriales	__Clostridiaceae	__Clostridium	__Clostridium tarantellae	3.6477e-05	0	3.6477e-05	0
Bacteria	__Firmicutes	__Clostridia	__Eubacteriales	__Clostridiaceae	__Clostridium	__Clostridium tepidum	0	0.00530367	0	0.0260264
Bacteria	__Firmicutes	__Clostridia	__Eubacteriales	__Clostridiaceae	__Clostridium	__Clostridium tertium	0.000255339	0.000116727	0.000255339	0.00116727
Bacteria	__Firmicutes	__Clostridia	__Eubacteriales	__Clostridiaceae	__Clostridium	__Clostridium tyrobutyricum	0	0	0	0
Bacteria	__Firmicutes	__Clostridia	__Eubacteriales	__Clostridiaceae	__Paraclostridium	__Paraclostridium benzoelyticum	0	0.0237466	0	0.0237466
Bacteria	__Firmicutes	__Clostridia	__Eubacteriales	__Clostridiaceae	__Tindallia	__Tindallia texcoconensis	0	0	0	0
Bacteria	__Firmicutes	__Clostridia	__Eubacteriales	__Eubacteriaceae	__Aminicella	__Aminicella lysinilytica	0	0	0	0
Bacteria	__Firmicutes	__Clostridia	__Eubacteriales	__Eubacteriaceae	__Eubacterium	__Eubacterium limosum	0	0	0	0
Bacteria	__Firmicutes	__Clostridia	__Eubacteriales	__Eubacteriaceae	__Eubacterium	__Eubacterium oxidoreducens	0	0	0	0
Bacteria	__Firmicutes	__Clostridia	__Eubacteriales	__Eubacteriaceae	__Eubacterium	__Eubacterium pyruvativorans	0	0	0	0
Bacteria	__Firmicutes	__Clostridia	__Eubacteriales	__Eubacteriaceae	__Eubacterium	__Eubacterium ramulus	0	0	0	0
Bacteria	__Firmicutes	__Clostridia	__Eubacteriales	__Eubacteriaceae	__Pseudoramibacter	__Pseudoramibacter alactolyticus	0	0	0	0
Bacteria	__Firmicutes	__Clostridia	__Eubacteriales	__Eubacteriales Family XIII. Incertae Sedis	__Aminipila	__Aminipila butyrica	7.29541e-05	0	7.29541e-05	0
Bacteria	__Firmicutes	__Clostridia	__Eubacteriales	__Eubacteriales Family XIII. Incertae Sedis	__Ihubacter	__Ihubacter massiliensis	0.000310055	0	0.000310055	0
Bacteria	__Firmicutes	__Clostridia	__Eubacteriales	__Gracilibacteraceae	__Gracilibacter	__Gracilibacter thermotolerans	0.000145908	0	0.000145908	0
Bacteria	__Firmicutes	__Clostridia	__Eubacteriales	__Lachnospiraceae	__Acetatifactor	__Acetatifactor muris	0	0	0	0
Bacteria	__Firmicutes	__Clostridia	__Eubacteriales	__Lachnospiraceae	__Anaerobutyricum	__Anaerobutyricum hallii	0.000139204	0.000111363	0	7.29541e-05
Bacteria	__Firmicutes	__Clostridia	__Eubacteriales	__Lachnospiraceae	__Anaerocolumna	__Anaerocolumna xylanovorans	0	0	0	0
Bacteria	__Firmicutes	__Clostridia	__Eubacteriales	__Lachnospiraceae	__Anaerotignum	__Anaerotignum aminivorans	0.00012767	0	0.00012767	0
Bacteria	__Firmicutes	__Clostridia	__Eubacteriales	__Lachnospiraceae	__Blautia	__Blautia argi	0	0	0	0
Bacteria	__Firmicutes	__Clostridia	__Eubacteriales	__Lachnospiraceae	__Blautia	__Blautia faecicola	0	0	0	0
Bacteria	__Firmicutes	__Clostridia	__Eubacteriales	__Lachnospiraceae	__Blautia	__Blautia faecis	0	0	0.000145908	0
Bacteria	__Firmicutes	__Clostridia	__Eubacteriales	__Lachnospiraceae	__Blautia	__Blautia luti	0	6.9602e-05	0	0
Bacteria	__Firmicutes	__Clostridia	__Eubacteriales	__Lachnospiraceae	__Blautia	__Blautia obeum	0	0	0	0.000547156
Bacteria	__Firmicutes	__Clostridia	__Eubacteriales	__Lachnospiraceae	__Blautia	__Blautia stercoris	0.000445453	0	0	0
Bacteria	__Firmicutes	__Clostridia	__Eubacteriales	__Lachnospiraceae	__Butyribacter	__Butyribacter intestini	0	0	0	0
Bacteria	__Firmicutes	__Clostridia	__Eubacteriales	__Lachnospiraceae	__Dorea	__Dorea formicigenerans	0	0.000139204	0	0.000455963
Bacteria	__Firmicutes	__Clostridia	__Eubacteriales	__Lachnospiraceae	__Dorea	__Dorea longicatena	0	0.000375851	0	0.000437725
Bacteria	__Firmicutes	__Clostridia	__Eubacteriales	__Lachnospiraceae	__Enterocloster	__Enterocloster citroniae	0.000131317	0	0.00131317	0
Bacteria	__Firmicutes	__Clostridia	__Eubacteriales	__Lachnospiraceae	__Enterocloster	__Enterocloster clostridioformis	0	0	0	0.00100312
Bacteria	__Firmicutes	__Clostridia	__Eubacteriales	__Lachnospiraceae	__Faecalicatena	__Faecalicatena fissicatena	0	0	0	0
Bacteria	__Firmicutes	__Clostridia	__Eubacteriales	__Lachnospiraceae	__Faecalicatena	__Faecalicatena orotica	0	0	0	0
Bacteria	__Firmicutes	__Clostridia	__Eubacteriales	__Lachnospiraceae	__Faecalimonas	__Faecalimonas umbilicata	0	0	0	0
Bacteria	__Firmicutes	__Clostridia	__Eubacteriales	__Lachnospiraceae	__Kineothrix	__Kineothrix alysoides	0	0	0	0
Bacteria	__Firmicutes	__Clostridia	__Eubacteriales	__Lachnospiraceae	__Lachnoclostridium	__Lachnoclostridium pacaense	0	0	0	0
Bacteria	__Firmicutes	__Clostridia	__Eubacteriales	__Lachnospiraceae	__Lachnoclostridium	__[Clostridium] hylemonae	0	0	0	0
Bacteria	__Firmicutes	__Clostridia	__Eubacteriales	__Lachnospiraceae	__Lachnoclostridium	__[Clostridium] scindens	0	0	0	0
Bacteria	__Firmicutes	__Clostridia	__Eubacteriales	__Lachnospiraceae	__Lachnospira	__Lachnospira eligens	0.00116931	0.000946587	0.000310055	0.000674825
Bacteria	__Firmicutes	__Clostridia	__Eubacteriales	__Lachnospiraceae	__Lachnospira	__Lachnospira multipara	0	0	0	0
Bacteria	__Firmicutes	__Clostridia	__Eubacteriales	__Lachnospiraceae	__Lacrimispora	__Lacrimispora aerotolerans	0	0	0	0
Bacteria	__Firmicutes	__Clostridia	__Eubacteriales	__Lachnospiraceae	__Lacrimispora	__Lacrimispora amygdalina	0	0	0	0
Bacteria	__Firmicutes	__Clostridia	__Eubacteriales	__Lachnospiraceae	__Mediterraneibacter	__Mediterraneibacter faecis	0	0.000849145	0	0
Bacteria	__Firmicutes	__Clostridia	__Eubacteriales	__Lachnospiraceae	__Mediterraneibacter	__[Ruminococcus] gnavus	0	0	0	0
Bacteria	__Firmicutes	__Clostridia	__Eubacteriales	__Lachnospiraceae	__Mediterraneibacter	__[Ruminococcus] lactaris	0	0	0	0
Bacteria	__Firmicutes	__Clostridia	__Eubacteriales	__Lachnospiraceae	__Mediterraneibacter	__[Ruminococcus] torques	9.11926e-05	0	9.11926e-05	0
Bacteria	__Firmicutes	__Clostridia	__Eubacteriales	__Lachnospiraceae	__Muricomes	__Muricomes intestini	0	0	0	0
Bacteria	__Firmicutes	__Clostridia	__Eubacteriales	__Lachnospiraceae	__Murimonas	__Murimonas intestini	0.000182385	0	0.000182385	0
Bacteria	__Firmicutes	__Clostridia	__Eubacteriales	__Lachnospiraceae	__Novisyntrophococcus	__Novisyntrophococcus fermenticellae	0.000320169	0	0.000237101	0.000182385
Bacteria	__Firmicutes	__Clostridia	__Eubacteriales	__Lachnospiraceae	__Oribacterium	__Oribacterium asaccharolyticum	0	0	0	0
Bacteria	__Firmicutes	__Clostridia	__Eubacteriales	__Lachnospiraceae	__Oribacterium	__Oribacterium sinus	0	0	0	0
Bacteria	__Firmicutes	__Clostridia	__Eubacteriales	__Lachnospiraceae	__Pseudobutyrivibrio	__Pseudobutyrivibrio ruminis	0	0	0	0
Bacteria	__Firmicutes	__Clostridia	__Eubacteriales	__Lachnospiraceae	__Robinsoniella	__Robinsoniella peoriensis	0	0.000180965	0	0
Bacteria	__Firmicutes	__Clostridia	__Eubacteriales	__Lachnospiraceae	__Shuttleworthia	__Shuttleworthia satelles	0	0	0	0
Bacteria	__Firmicutes	__Clostridia	__Eubacteriales	__Oscillospiraceae	__	__[Clostridium] leptum	0.000966642	3.6477e-05	0.000966642	3.6477e-05
Bacteria	__Firmicutes	__Clostridia	__Eubacteriales	__Oscillospiraceae	__Acetanaerobacterium	__Acetanaerobacterium elongatum	8.35224e-05	9.74428e-05	0	0.000547156
Bacteria	__Firmicutes	__Clostridia	__Eubacteriales	__Oscillospiraceae	__Acetivibrio	__Acetivibrio thermocellus	0	0	0	0
Bacteria	__Firmicutes	__Clostridia	__Eubacteriales	__Oscillospiraceae	__Acutalibacter	__Acutalibacter muris	0	0	0	0
Bacteria	__Firmicutes	__Clostridia	__Eubacteriales	__Oscillospiraceae	__Anaerobacterium	__Anaerobacterium chartisolvens	0	6.9602e-05	0.000565394	0.000328293
Bacteria	__Firmicutes	__Clostridia	__Eubacteriales	__Oscillospiraceae	__Anaeromassilibacillus	__Anaeromassilibacillus senegalensis	0.000125284	0	0.000182385	0
Bacteria	__Firmicutes	__Clostridia	__Eubacteriales	__Oscillospiraceae	__Anaerotruncus	__Anaerotruncus colihominis	5.56816e-05	0	0.000255339	0.000200624
Bacteria	__Firmicutes	__Clostridia	__Eubacteriales	__Oscillospiraceae	__Ethanoligenens	__Ethanoligenens harbinense	0	1.39204e-05	0	7.29541e-05
Bacteria	__Firmicutes	__Clostridia	__Eubacteriales	__Oscillospiraceae	__Faecalibacterium	__Faecalibacterium prausnitzii	0.000960508	0.000306249	0.00155027	0
Bacteria	__Firmicutes	__Clostridia	__Eubacteriales	__Oscillospiraceae	__Flavonifractor	__Flavonifractor plautii	0	0	0.000237101	0.00508855
Bacteria	__Firmicutes	__Clostridia	__Eubacteriales	__Oscillospiraceae	__Hydrogenoanaerobacterium	__Hydrogenoanaerobacterium saccharovorans	0	7.29541e-05	0	7.29541e-05
Bacteria	__Firmicutes	__Clostridia	__Eubacteriales	__Oscillospiraceae	__Monoglobus	__Monoglobus pectinilyticus	0.00033409	0.000320169	0.000565394	0.000820734
Bacteria	__Firmicutes	__Clostridia	__Eubacteriales	__Oscillospiraceae	__Oscillibacter	__Oscillibacter ruminantium	0.000167045	8.35224e-05	0.00125846	0.00217038
Bacteria	__Firmicutes	__Clostridia	__Eubacteriales	__Oscillospiraceae	__Oscillibacter	__Oscillibacter valericigenes	6.9602e-05	0	0.00213391	0.00164147
Bacteria	__Firmicutes	__Clostridia	__Eubacteriales	__Oscillospiraceae	__Paludicola	__Paludicola psychrotolerans	0	0	0	0
Bacteria	__Firmicutes	__Clostridia	__Eubacteriales	__Oscillospiraceae	__Phocea	__Phocea massiliensis	0	2.78408e-05	0	0
Bacteria	__Firmicutes	__Clostridia	__Eubacteriales	__Oscillospiraceae	__Pseudoflavonifractor	__Pseudoflavonifractor capillosus	0	0	0	0.0287074
Bacteria	__Firmicutes	__Clostridia	__Eubacteriales	__Oscillospiraceae	__Ruminiclostridium	__Ruminiclostridium papyrosolvens	0	0	0	0
Bacteria	__Firmicutes	__Clostridia	__Eubacteriales	__Oscillospiraceae	__Ruminococcus	__Ruminococcus callidus	0.000320169	4.17612e-05	0.00178738	0
Bacteria	__Firmicutes	__Clostridia	__Eubacteriales	__Oscillospiraceae	__Ruthenibacterium	__Ruthenibacterium lactatiformans	0.00194886	0.000208806	0.00384833	0.000528917
Bacteria	__Firmicutes	__Clostridia	__Eubacteriales	__Oscillospiraceae	__Solibaculum	__Solibaculum mannosilyticum	0	0	0.000547156	0
Bacteria	__Firmicutes	__Clostridia	__Eubacteriales	__Oscillospiraceae	__Sporobacter	__Sporobacter termitidis	0	0	0.0086633	0
Bacteria	__Firmicutes	__Clostridia	__Eubacteriales	__Peptococcaceae	__Peptococcus	__Peptococcus niger	0	0	0	0
Bacteria	__Firmicutes	__Clostridia	__Eubacteriales	__Peptococcaceae	__Peptococcus	__Peptococcus simiae	0	0	0	0
Bacteria	__Firmicutes	__Clostridia	__Eubacteriales	__Peptostreptococcaceae	__Intestinibacter	__Intestinibacter bartlettii	0.000711302	0	0.000711302	0
Bacteria	__Firmicutes	__Clostridia	__Eubacteriales	__Peptostreptococcaceae	__Peptoclostridium	__Peptoclostridium litorale	0	0	0	0
Bacteria	__Firmicutes	__Clostridia	__Eubacteriales	__Peptostreptococcaceae	__Romboutsia	__Romboutsia timonensis	0.344586	0.000556816	0.152711	3.6477e-05
Bacteria	__Firmicutes	__Clostridia	__Eubacteriales	__Peptostreptococcaceae	__Terrisporobacter	__Terrisporobacter petrolearius	0	0	0	0
Bacteria	__Firmicutes	__Clostridia	__Eubacteriales	__Thermohalobacteraceae	__Brassicibacter	__Brassicibacter thermophilus	0	3.6477e-05	0	3.6477e-05
Bacteria	__Firmicutes	__Clostridia	__Eubacteriales	__Vallitaleaceae	__Vallitalea	__Vallitalea pronyensis	0	0	0.000674825	9.11926e-05
Bacteria	__Firmicutes	__Erysipelotrichia	__Erysipelotrichales	__Erysipelotrichaceae	__Anaerorhabdus	__Anaerorhabdus furcosa	0	0	0	0
Bacteria	__Firmicutes	__Erysipelotrichia	__Erysipelotrichales	__Erysipelotrichaceae	__Dielma	__Dielma fastidiosa	0	0	0	0
Bacteria	__Firmicutes	__Erysipelotrichia	__Erysipelotrichales	__Erysipelotrichaceae	__Faecalibaculum	__Faecalibaculum rodentium	0	0	0	0
Bacteria	__Firmicutes	__Erysipelotrichia	__Erysipelotrichales	__Erysipelotrichaceae	__Faecalitalea	__Faecalitalea cylindroides	1.09431e-05	0	0.000109431	0
Bacteria	__Firmicutes	__Erysipelotrichia	__Erysipelotrichales	__Erysipelotrichaceae	__Holdemanella	__Holdemanella biformis	0	0.00838008	0.000182385	0.00406719
Bacteria	__Firmicutes	__Erysipelotrichia	__Erysipelotrichales	__Erysipelotrichaceae	__Holdemania	__Holdemania filiformis	0	7.29541e-06	0	7.29541e-05
Bacteria	__Firmicutes	__Erysipelotrichia	__Erysipelotrichales	__Erysipelotrichaceae	__Solobacterium	__Solobacterium moorei	0	0	0	0
Bacteria	__Firmicutes	__Erysipelotrichia	__Erysipelotrichales	__Turicibacteraceae	__Turicibacter	__Turicibacter sanguinis	0.00322822	0	0.00322822	0
Bacteria	__Firmicutes	__Negativicutes	__Acidaminococcales	__Acidaminococcaceae	__Acidaminococcus	__Acidaminococcus fermentans	0	0	0	0
Bacteria	__Firmicutes	__Negativicutes	__Acidaminococcales	__Acidaminococcaceae	__Acidaminococcus	__Acidaminococcus intestini	0	0	0	0
Bacteria	__Firmicutes	__Negativicutes	__Acidaminococcales	__Acidaminococcaceae	__Phascolarctobacterium	__Phascolarctobacterium faecium	0.000556816	0.0198227	0.00242572	0.000455963
Bacteria	__Firmicutes	__Negativicutes	__Selenomonadales	__Selenomonadaceae	__Megamonas	__Megamonas funiformis	0.000250567	0.0043014	0.00789728	0.000145908
Bacteria	__Firmicutes	__Negativicutes	__Selenomonadales	__Selenomonadaceae	__Mitsuokella	__Mitsuokella jalaludinii	6.9602e-05	0.00155909	0.00300936	0.00122198
Bacteria	__Firmicutes	__Negativicutes	__Selenomonadales	__Selenomonadaceae	__Mitsuokella	__Mitsuokella multacida	0	0	0	0
Bacteria	__Firmicutes	__Negativicutes	__Selenomonadales	__Selenomonadaceae	__Selenomonas	__Selenomonas bovis	0	0	0	0
Bacteria	__Firmicutes	__Negativicutes	__Selenomonadales	__Selenomonadaceae	__Selenomonas	__Selenomonas dianae	0	0	0	0
Bacteria	__Firmicutes	__Negativicutes	__Veillonellales	__Veillonellaceae	__Anaeroglobus	__Anaeroglobus geminatus	0.0101771	0	0.0101771	0
Bacteria	__Firmicutes	__Negativicutes	__Veillonellales	__Veillonellaceae	__Caecibacter	__Caecibacter massiliensis	0	0	0	0
Bacteria	__Firmicutes	__Negativicutes	__Veillonellales	__Veillonellaceae	__Dialister	__Dialister propionicifaciens	0	0.000153124	0	0
Bacteria	__Firmicutes	__Negativicutes	__Veillonellales	__Veillonellaceae	__Dialister	__Dialister succinatiphilus	0.000236647	0.0146443	0.00229805	0.0121469
Bacteria	__Firmicutes	__Negativicutes	__Veillonellales	__Veillonellaceae	__Megasphaera	__Megasphaera elsdenii	9.74428e-05	6.9602e-05	0.000674825	0.000784257
Bacteria	__Firmicutes	__Negativicutes	__Veillonellales	__Veillonellaceae	__Veillonella	__Veillonella dispar	0	0	0	0
Bacteria	__Firmicutes	__Negativicutes	__Veillonellales	__Veillonellaceae	__Veillonella	__Veillonella tobetsuensis	0	0	0	0.000383009
Bacteria	__Firmicutes	__Tissierellia	__	__	__Ezakiella	__Ezakiella coagulans	0	0.00174005	0	9.11926e-05
Bacteria	__Firmicutes	__Tissierellia	__Tissierellales	__Peptoniphilaceae	__Anaerococcus	__Anaerococcus vaginalis	0	0.000167045	0	0.00107607
Bacteria	__Firmicutes	__Tissierellia	__Tissierellales	__Peptoniphilaceae	__Finegoldia	__Finegoldia magna	0	0.0112477	0	0.00629229
Bacteria	__Firmicutes	__Tissierellia	__Tissierellales	__Peptoniphilaceae	__Peptoniphilus	__Peptoniphilus gorbachii	0	0.0345438	0	0.0345438
Bacteria	__Firmicutes	__Tissierellia	__Tissierellales	__Peptoniphilaceae	__Peptoniphilus	__Peptoniphilus grossensis	0	0.00300681	0	0.00238925
Bacteria	__Firmicutes	__Tissierellia	__Tissierellales	__Peptoniphilaceae	__Peptoniphilus	__Peptoniphilus lacrimalis	0	0	0	0.000601871
Bacteria	__Firmicutes	__Tissierellia	__Tissierellales	__Peptoniphilaceae	__Peptoniphilus	__Peptoniphilus methioninivorax	0	0	0	0
Bacteria	__Gemmatimonadetes	__Gemmatimonadetes	__Gemmatimonadales	__Gemmatimonadaceae	__Gemmatimonas	__Gemmatimonas aurantiaca	0	0	0	0
Bacteria	__Gemmatimonadetes	__Gemmatimonadetes	__Gemmatimonadales	__Gemmatimonadaceae	__Gemmatimonas	__Gemmatimonas phototrophica	0	0	0	0
Bacteria	__Nitrospirae	__Nitrospira	__Nitrospirales	__Nitrospiraceae	__Nitrospira	__Nitrospira japonica	0	0	0	0
Bacteria	__Nitrospirae	__Nitrospira	__Nitrospirales	__Nitrospiraceae	__Nitrospira	__Nitrospira lenta	0	0	0	0
Bacteria	__Nitrospirae	__Nitrospira	__Nitrospirales	__Nitrospiraceae	__Nitrospira	__Nitrospira moscoviensis	0	0	0	0
Bacteria	__Planctomycetes	__Planctomycetia	__Gemmatales	__Gemmataceae	__Fimbriiglobus	__Fimbriiglobus ruber	0	0	0	0
Bacteria	__Planctomycetes	__Planctomycetia	__Pirellulales	__Pirellulaceae	__Lignipirellula	__Lignipirellula cremea	0	0	0	0
Bacteria	__Planctomycetes	__Planctomycetia	__Pirellulales	__Thermoguttaceae	__Thermostilla	__Thermostilla marina	0	0	0	0
Bacteria	__Planctomycetes	__Planctomycetia	__Planctomycetales	__Planctomycetaceae	__Thalassoglobus	__Thalassoglobus neptunius	0	0	0	0
Bacteria	__Proteobacteria	__Alphaproteobacteria	__Hyphomicrobiales	__Beijerinckiaceae	__Pseudochelatococcus	__Pseudochelatococcus lubricantis	0	0	0	0
Bacteria	__Proteobacteria	__Alphaproteobacteria	__Hyphomicrobiales	__Blastochloridaceae	__Blastochloris	__Blastochloris sulfoviridis	0	0	0	0
Bacteria	__Proteobacteria	__Alphaproteobacteria	__Hyphomicrobiales	__Hyphomicrobiaceae	__Hyphomicrobium	__Hyphomicrobium aestuarii	0	0	0	0
Bacteria	__Proteobacteria	__Alphaproteobacteria	__Hyphomicrobiales	__Hyphomicrobiaceae	__Methyloligella	__Methyloligella solikamskensis	0	0	0	0
Bacteria	__Proteobacteria	__Alphaproteobacteria	__Hyphomicrobiales	__Hyphomicrobiaceae	__Pedomicrobium	__Pedomicrobium manganicum	0	0	0	0
Bacteria	__Proteobacteria	__Alphaproteobacteria	__Hyphomicrobiales	__Hyphomicrobiaceae	__Rhodoplanes	__Rhodoplanes azumiensis	0	0	0	0
Bacteria	__Proteobacteria	__Alphaproteobacteria	__Hyphomicrobiales	__Parvibaculaceae	__Parvibaculum	__Parvibaculum lavamentivorans	0	0	0	0
Bacteria	__Proteobacteria	__Alphaproteobacteria	__Hyphomicrobiales	__Phyllobacteriaceae	__Phyllobacterium	__Phyllobacterium brassicacearum	0	0	0	0
Bacteria	__Proteobacteria	__Alphaproteobacteria	__Rhodobacterales	__Rhodobacteraceae	__Fuscovulum	__Fuscovulum blasticum	0	0	0	0
Bacteria	__Proteobacteria	__Alphaproteobacteria	__Rhodobacterales	__Rhodobacteraceae	__Paracoccus	__Paracoccus ferrooxidans	0	0	0	0
Bacteria	__Proteobacteria	__Alphaproteobacteria	__Rhodobacterales	__Rhodobacteraceae	__Rhodobacter	__Rhodobacter lacus	0	0	0	0
Bacteria	__Proteobacteria	__Alphaproteobacteria	__Rhodospirillales	__Acetobacteraceae	__Roseomonas	__Roseomonas gilardii	0	0	0	0
Bacteria	__Proteobacteria	__Alphaproteobacteria	__Rhodospirillales	__Elioraeaceae	__Elioraea	__Elioraea tepidiphila	0	0	0	0
Bacteria	__Proteobacteria	__Alphaproteobacteria	__Rhodospirillales	__Rhodospirillaceae	__Lacibacterium	__Lacibacterium aquatile	0	0	0	0
Bacteria	__Proteobacteria	__Alphaproteobacteria	__Sphingomonadales	__Sphingomonadaceae	__Sphingomonas	__Sphingomonas gotjawalisoli	0	0	0	0
Bacteria	__Proteobacteria	__Betaproteobacteria	__Burkholderiales	__	__Aquabacterium	__Aquabacterium fontiphilum	0	0	0	0
Bacteria	__Proteobacteria	__Betaproteobacteria	__Burkholderiales	__	__Ideonella	__Ideonella dechloratans	0	0	0	0
Bacteria	__Proteobacteria	__Betaproteobacteria	__Burkholderiales	__	__Rivibacter	__Rivibacter subsaxonicus	0	0	0	0
Bacteria	__Proteobacteria	__Betaproteobacteria	__Burkholderiales	__	__Rubrivivax	__Rubrivivax gelatinosus	0	0	0	0
Bacteria	__Proteobacteria	__Betaproteobacteria	__Burkholderiales	__Alcaligenaceae	__Azohydromonas	__Azohydromonas lata	0	0	0	0
Bacteria	__Proteobacteria	__Betaproteobacteria	__Burkholderiales	__Burkholderiaceae	__Burkholderia	__Burkholderia lata	0	0	0	0
Bacteria	__Proteobacteria	__Betaproteobacteria	__Burkholderiales	__Burkholderiaceae	__Trinickia	__Trinickia soli	0	0	0	0
Bacteria	__Proteobacteria	__Betaproteobacteria	__Burkholderiales	__Comamonadaceae	__Acidovorax	__Acidovorax wautersii	0.126091	0	0	0
Bacteria	__Proteobacteria	__Betaproteobacteria	__Burkholderiales	__Comamonadaceae	__Alicycliphilus	__Alicycliphilus denitrificans	0	0	0	0
Bacteria	__Proteobacteria	__Betaproteobacteria	__Burkholderiales	__Comamonadaceae	__Pelomonas	__Pelomonas aquatica	0	0	0	0
Bacteria	__Proteobacteria	__Betaproteobacteria	__Burkholderiales	__Comamonadaceae	__Schlegelella	__Schlegelella aquatica	0	0	0	0
Bacteria	__Proteobacteria	__Betaproteobacteria	__Burkholderiales	__Comamonadaceae	__Variovorax	__Variovorax boronicumulans	0	0	0	0
Bacteria	__Proteobacteria	__Betaproteobacteria	__Burkholderiales	__Oxalobacteraceae	__Massilia	__Massilia timonae	0	0	0	0
Bacteria	__Proteobacteria	__Betaproteobacteria	__Burkholderiales	__Oxalobacteraceae	__Oxalobacter	__Oxalobacter formigenes	0.000180965	0	0.000237101	0
Bacteria	__Proteobacteria	__Betaproteobacteria	__Burkholderiales	__Oxalobacteraceae	__Pseudoduganella	__Pseudoduganella violaceinigra	0	0	0	0
Bacteria	__Proteobacteria	__Betaproteobacteria	__Burkholderiales	__Sutterellaceae	__Duodenibacillus	__Duodenibacillus massiliensis	0	0.000310055	0	0.000310055
Bacteria	__Proteobacteria	__Betaproteobacteria	__Burkholderiales	__Sutterellaceae	__Parasutterella	__Parasutterella excrementihominis	0	0.00098488	0	0.00098488
Bacteria	__Proteobacteria	__Betaproteobacteria	__Burkholderiales	__Sutterellaceae	__Parasutterella	__Parasutterella secunda	0	1.82385e-05	0	0.000182385
Bacteria	__Proteobacteria	__Betaproteobacteria	__Burkholderiales	__Sutterellaceae	__Sutterella	__Sutterella wadsworthensis	0	0.00146164	0	0.0794652
Bacteria	__Proteobacteria	__Betaproteobacteria	__Nitrosomonadales	__Sterolibacteriaceae	__Methyloversatilis	__Methyloversatilis discipulorum	0	0	0	0
Bacteria	__Proteobacteria	__Betaproteobacteria	__Rhodocyclales	__Rhodocyclaceae	__Azospira	__Azospira oryzae	0.0115679	0	0.0216127	0
Bacteria	__Proteobacteria	__Betaproteobacteria	__Rhodocyclales	__Zoogloeaceae	__Thauera	__Thauera aminoaromatica	0	0	0	0
Bacteria	__Proteobacteria	__Betaproteobacteria	__Rhodocyclales	__Zoogloeaceae	__Thauera	__Thauera phenylacetica	0	0	0	0
Bacteria	__Proteobacteria	__Deltaproteobacteria	__Desulfobacterales	__Desulfocapsaceae	__Desulforhopalus	__Desulforhopalus vacuolatus	0	0	0	0
Bacteria	__Proteobacteria	__Deltaproteobacteria	__Desulfovibrionales	__Desulfovibrionaceae	__Desulfovibrio	__Desulfovibrio desulfuricans	0	0	0	0.000182385
Bacteria	__Proteobacteria	__Deltaproteobacteria	__Desulfovibrionales	__Desulfovibrionaceae	__Desulfovibrio	__Desulfovibrio simplex	0.00432925	0	0.00550803	0.0101224
Bacteria	__Proteobacteria	__Deltaproteobacteria	__Desulfovibrionales	__Desulfovibrionaceae	__Mailhella	__Mailhella massiliensis	0	0	0	0.00102136
Bacteria	__Proteobacteria	__Deltaproteobacteria	__Desulfovibrionales	__Desulfovibrionaceae	__Pseudodesulfovibrio	__Pseudodesulfovibrio indicus	0	0	0	0
Bacteria	__Proteobacteria	__Epsilonproteobacteria	__Campylobacterales	__Campylobacteraceae	__Campylobacter	__Campylobacter coli	0	0	0	0
Bacteria	__Proteobacteria	__Gammaproteobacteria	__Aeromonadales	__Succinivibrionaceae	__Succinivibrio	__Succinivibrio dextrinosolvens	0	0	0	0
Bacteria	__Proteobacteria	__Gammaproteobacteria	__Alteromonadales	__Pseudoalteromonadaceae	__Pseudoalteromonas	__Pseudoalteromonas haloplanktis	0	0	0	0
Bacteria	__Proteobacteria	__Gammaproteobacteria	__Chromatiales	__Chromatiaceae	__Halochromatium	__Halochromatium glycolicum	0	0	0	0
Bacteria	__Proteobacteria	__Gammaproteobacteria	__Chromatiales	__Thioprofundaceae	__Thioprofundum	__Thioprofundum lithotrophicum	0	0	0	0
Bacteria	__Proteobacteria	__Gammaproteobacteria	__Enterobacterales	__Budviciaceae	__Leminorella	__Leminorella grimontii	0	0	0	0
Bacteria	__Proteobacteria	__Gammaproteobacteria	__Enterobacterales	__Enterobacteriaceae	__Citrobacter	__Citrobacter freundii	0	0.000153124	0.000547156	0.248336
Bacteria	__Proteobacteria	__Gammaproteobacteria	__Enterobacterales	__Enterobacteriaceae	__Citrobacter	__Citrobacter murliniae	0	2.60227e-06	0	0.0826023
Bacteria	__Proteobacteria	__Gammaproteobacteria	__Enterobacterales	__Enterobacteriaceae	__Enterobacter	__Enterobacter cloacae	0.00342442	0.0120272	0.0539131	0.00406719
Bacteria	__Proteobacteria	__Gammaproteobacteria	__Enterobacterales	__Enterobacteriaceae	__Enterobacter	__Enterobacter mori	0.000515055	0.00295113	0.0477849	0.00886392
Bacteria	__Proteobacteria	__Gammaproteobacteria	__Enterobacterales	__Enterobacteriaceae	__Enterobacter	__Enterobacter soli	0.0612498	0.122221	0.0210473	0.00727717
Bacteria	__Proteobacteria	__Gammaproteobacteria	__Enterobacterales	__Enterobacteriaceae	__Escherichia	__Escherichia marmotae	1.82385e-05	0	1.82385e-05	0
Bacteria	__Proteobacteria	__Gammaproteobacteria	__Enterobacterales	__Enterobacteriaceae	__Klebsiella	__Klebsiella aerogenes	0	1.80965e-05	0.0737019	0.0128399
Bacteria	__Proteobacteria	__Gammaproteobacteria	__Enterobacterales	__Enterobacteriaceae	__Klebsiella	__Klebsiella oxytoca	0	3.10055e-05	0	0.000310055
Bacteria	__Proteobacteria	__Gammaproteobacteria	__Enterobacterales	__Enterobacteriaceae	__Klebsiella	__Klebsiella pneumoniae	0.103749	0.147111	0.00266282	0.00430429
Bacteria	__Proteobacteria	__Gammaproteobacteria	__Enterobacterales	__Enterobacteriaceae	__Klebsiella	__Klebsiella quasipneumoniae	2.55339e-05	9.11926e-06	0.00255339	0.000911926
Bacteria	__Proteobacteria	__Gammaproteobacteria	__Enterobacterales	__Enterobacteriaceae	__Klebsiella	__Klebsiella variicola	0.121247	0.133176	0.018731	0.0216856
Bacteria	__Proteobacteria	__Gammaproteobacteria	__Enterobacterales	__Enterobacteriaceae	__Kluyvera	__Kluyvera cryocrescens	0	0.000153124	0.0127305	0.000583633
Bacteria	__Proteobacteria	__Gammaproteobacteria	__Enterobacterales	__Enterobacteriaceae	__Pseudescherichia	__Pseudescherichia vulneris	0.392548	0.00733189	0.392548	0.00733189
Bacteria	__Proteobacteria	__Gammaproteobacteria	__Enterobacterales	__Enterobacteriaceae	__Raoultella	__Raoultella planticola	0.00552627	0.00036477	0.00552627	0.00036477
Bacteria	__Proteobacteria	__Gammaproteobacteria	__Enterobacterales	__Enterobacteriaceae	__Raoultella	__Raoultella terrigena	0	0.00036477	0	0.00036477
Bacteria	__Proteobacteria	__Gammaproteobacteria	__Enterobacterales	__Erwiniaceae	__Pantoea	__Pantoea agglomerans	0.022178	0	0.022178	0
Bacteria	__Proteobacteria	__Gammaproteobacteria	__Moraxellales	__Moraxellaceae	__Acinetobacter	__Acinetobacter soli	0	0	0	0
Bacteria	__Proteobacteria	__Gammaproteobacteria	__Moraxellales	__Moraxellaceae	__Acinetobacter	__Acinetobacter variabilis	0	0	0	0
Bacteria	__Proteobacteria	__Gammaproteobacteria	__Moraxellales	__Moraxellaceae	__Moraxella	__Moraxella osloensis	0	0	0	0
Bacteria	__Proteobacteria	__Gammaproteobacteria	__Moraxellales	__Moraxellaceae	__Psychrobacter	__Psychrobacter piscatorii	0	0	0	0
Bacteria	__Proteobacteria	__Gammaproteobacteria	__Oceanospirillales	__Endozoicomonadaceae	__Endozoicomonas	__Endozoicomonas ascidiicola	5.47156e-05	0	5.47156e-05	0
Bacteria	__Proteobacteria	__Gammaproteobacteria	__Vibrionales	__Vibrionaceae	__Vibrio	__Vibrio mexicanus	0	0	0	0
Bacteria	__Proteobacteria	__Gammaproteobacteria	__Xanthomonadales	__Rhodanobacteraceae	__Aquimonas	__Aquimonas voraii	0	0	0	0
Bacteria	__Proteobacteria	__Gammaproteobacteria	__Xanthomonadales	__Rhodanobacteraceae	__Rhodanobacter	__Rhodanobacter glycinis	0	0	0	0
Bacteria	__Proteobacteria	__Oligoflexia	__Bdellovibrionales	__Bdellovibrionaceae	__Bdellovibrio	__Bdellovibrio bacteriovorus	0	0	0	0
Bacteria	__Spirochaetes	__Spirochaetia	__Spirochaetales	__Sphaerochaetaceae	__Pleomorphochaeta	__Pleomorphochaeta multiformis	0	0	0	0
Bacteria	__Tenericutes	__Mollicutes	__Anaeroplasmatales	__Anaeroplasmataceae	__Anaeroplasma	__Anaeroplasma varium	0	0	0	0
Bacteria	__Verrucomicrobia	__Verrucomicrobiae	__Verrucomicrobiales	__Akkermansiaceae	__Akkermansia	__Akkermansia muciniphila	0	0	0	0
Bacteria	__Verrucomicrobia	__Verrucomicrobiae	__Verrucomicrobiales	__Verrucomicrobia subdivision 3	__Limisphaera	__Limisphaera ngatamarikiensis	0	0	0	0
__	__	__	__	__	__	Other	2.78408e-05	0.000556816	0.000638348	0.000693064
